# Supplementary material for: Enhancer-promoter interactions are reconfigured through the formation of long-range multiway hubs as mouse ES cells exit pluripotency
Source: Mol Cell. Author manuscript; Available in PMC 2024 Jun 4. (PMC7616059; doi:10.1016/j.molcel.2024.02.015)
Supplement: Table S6 [file EMS196544-supplement-Table_S6.xlsx]

## Sheet: Supplementary Table 9 - Differe
gene_id	up_or_down_regulation	SLX.13570.i715_i507	SLX.13569.i703_i506	SLX.13569.i715_i511	SLX.13569.i706_i511	SLX.13569.i714_i505	SLX.13569.i703_i502	SLX.13569.i702_i508	SLX.13569.i707_i503	SLX.13569.i704_i508	SLX.13569.i710_i507	SLX.13569.i712_i506	SLX.13569.i703_i503	SLX.13569.i705_i503	SLX.13569.i704_i503	SLX.13569.i715_i503	SLX.13569.i707_i511	SLX.13569.i711_i507	SLX.13569.i710_i506	SLX.13569.i711_i508	SLX.13569.i702_i503	SLX.13569.i710_i510	SLX.13569.i707_i506	SLX.13569.i706_i507	SLX.13569.i714_i507	SLX.13569.i712_i511	SLX.13569.i706_i508	SLX.13569.i715_i506	SLX.13569.i711_i502	SLX.13569.i702_i511	SLX.13569.i705_i508	SLX.13569.i712_i502	SLX.13569.i707_i508	SLX.13569.i714_i511	SLX.13569.i714_i503	SLX.13569.i710_i503	SLX.13569.i702_i502	SLX.13569.i707_i505	SLX.13569.i712_i503	SLX.13569.i710_i502	SLX.13569.i712_i505	SLX.13569.i703_i511	SLX.13569.i706_i502	SLX.13569.i705_i502	SLX.13569.i701_i508	SLX.13569.i703_i510	SLX.13569.i701_i502	SLX.13569.i701_i506	SLX.13569.i714_i510
ENSMUSG00000000088	down-regulated	2.38178	3.31881	3.84663	4.62708	4.04256	3.53487	3.57276	2.65388	1.69077	2.77701	3.199	1.13883	2.76502	1.66603	3.06171	1.90633	2.39468	3.56977	3.32142	3.89683	1.43353	3.18515	2.66241	3.84144	2.63338	2.2996	2.28521	2.59427	1.15806	2.69145	2.29865	3.40144	2.5476	2.27124	2.54533	2.93322	1.93115	2.93263	3.35522	2.24526	3.36994	2.71149	3.64857	3.51025	3.39962	2.9585	1.52062	3.07439
ENSMUSG00000000120	down-regulated	2.19412	1.93286	4.62708	1.84121	3.41029	1.84395	1.72086	4.62708	1.62509	1.73416	1.71863	1.71146	1.78257	1.76643	2.36506	4.62708	1.60788	3.38123	2.92059	1.63517	1.56932	3.26675	3.69693	2.0975	1.65981	1.79826	1.73086	1.62319	1.85004	3.06274	4.62708	1.67617	3.27111	1.99207	1.39869	1.84342	1.55745	1.59769	2.72196	1.54137	1.51488	2.92322	3.51481	1.56442	2.50571	1.87036	1.56772	1.80301
ENSMUSG00000000134	up-regulated	0.01	0.87036	0.644348	2.17832	1.48467	2.55412	1.13462	2.12169	0.941995	2.10418	0.410434	1.6181	2.96636	1.07046	1.20574	2.18722	2.66829	2.62525	0.885522	3.18684	3.52076	2.94696	0.753557	0.224533	3.19769	2.7922	1.42483	3.40523	3.56864	2.57383	1.95828	0.515654	2.21001	0.710981	3.12195	1.54123	0.916752	1.93631	3.37154	1.58756	1.36356	1.13674	1.9524	2.95886	1.68382	0.939773	2.3299	3.1604
ENSMUSG00000000142	down-regulated	2.32312	3.76133	1.96642	1.90332	2.92938	4.62708	1.91966	2.48425	3.93491	4.19848	1.61029	2.37458	3.20966	2.22277	1.68544	2.28368	3.37508	1.74622	2.04992	1.77923	2.18599	2.01072	1.96964	1.8577	4.07837	1.82678	1.87782	4.62708	1.76415	1.97322	2.16669	3.4541	3.42168	3.51752	1.78605	1.93621	4.34013	2.8483	3.58939	1.54673	3.98961	1.75606	3.32336	1.71447	2.00916	1.72664	2.05762	3.29087
ENSMUSG00000000171	down-regulated	1.53805	2.75758	2.21873	1.94798	1.14086	3.08363	1.52995	2.69588	3.1926	2.61661	3.55956	2.58785	3.3922	2.18556	2.14741	3.39163	3.01086	1.92053	3.10413	2.67057	2.78589	2.75374	2.02946	0.334089	3.44756	4.20102	3.58073	2.24372	2.68533	2.53178	3.1193	3.29489	3.33481	3.66228	3.3882	2.88486	3.37484	3.70278	3.06859	3.04821	2.75001	3.37831	0.01	2.54408	2.45072	3.13931	2.80666	2.16886
ENSMUSG00000000202	up-regulated	1.5143	1.69961	1.93355	1.78278	1.926	1.7866	1.80589	1.75657	1.83997	1.89615	2.04421	2.05592	1.96428	1.81392	2.10462	1.85349	2.05096	1.91019	1.95157	2.07371	2.05602	1.83014	2.24578	1.90638	1.93779	1.8074	1.86144	1.98373	1.67589	2.02326	1.95599	1.86876	2.05338	1.61288	2.13501	1.86504	1.9302	1.98847	3.80675	2.12217	2.09867	1.98421	2.18817	3.22662	2.09417	2.12019	2.09454	1.83388
ENSMUSG00000000244	down-regulated	4.62708	1.75577	1.78252	1.76143	4.62708	1.76238	1.74969	4.62708	1.74281	1.7998	1.78215	4.62708	1.77876	1.75469	1.77509	1.76396	4.62708	1.75293	3.85773	2.59528	1.7837	1.76345	1.79348	1.76573	4.34519	1.75844	3.55541	1.76337	1.79306	1.76022	2.785	1.75164	1.76852	1.79157	1.75854	3.54636	4.62708	1.75865	1.77405	4.62708	1.76788	1.76853	1.77242	4.62708	1.76893	1.77403	1.77189	1.78009
ENSMUSG00000000278	down-regulated	1.67919	3.38485	2.18945	2.65257	1.58182	2.42933	3.79064	2.96704	3.00951	2.54862	1.34419	2.00112	2.88364	2.2413	3.46095	2.88362	2.80174	1.48188	2.81684	3.06444	2.89958	2.0987	2.04425	2.34383	1.79482	2.55879	3.93229	2.71381	2.80515	2.13731	2.55683	1.49527	3.35246	2.04625	2.41581	3.27047	3.044	3.79117	1.98778	3.6197	1.84881	2.06121	3.47979	1.53567	1.47912	0.01	3.02658	1.85117
ENSMUSG00000000308	down-regulated	2.41499	4.62708	1.80904	3.60603	1.64166	2.95855	1.43739	4.62708	4.17368	4.62708	4.51462	2.50825	4.62708	4.16156	3.52286	1.67457	3.54959	2.76482	2.40454	3.14813	2.3344	3.7497	4.62708	2.11633	3.68846	1.63462	1.57255	2.84118	2.81475	1.18159	2.65101	4.12666	1.3374	1.88463	0.899096	1.64379	2.79546	1.22097	3.69175	3.04159	3.57282	3.4158	1.12588	3.60477	2.30201	3.24023	2.58757	2.9468
ENSMUSG00000000378	up-regulated	1.90383	1.01269	1.10475	1.99884	0.961439	0.966486	1.16129	0.904477	1.29842	1.03471	1.84017	1.60969	0.8304	1.09347	1.47411	0.996996	4.05875	2.8604	2.07513	4.04703	1.68848	1.51693	0.931191	0.986116	3.61466	1.03539	1.33826	3.4263	2.08799	1.30736	1.18047	2.23386	1.02944	2.39884	1.23166	1.96287	1.29024	1.14893	2.43307	2.80532	1.06455	3.81752	1.04973	3.00523	2.31844	0.987667	2.60308	1.80962
ENSMUSG00000000441	down-regulated	0.147001	1.91997	2.94754	2.53177	0.959639	3.51656	1.94806	3.65398	2.94786	3.24868	2.42627	1.09078	3.38833	3.09546	2.51013	2.48379	3.17952	0.860093	1.43735	3.02432	0.887487	1.87388	3.98791	2.65791	2.1422	0.668643	2.90794	1.87997	2.48477	1.45355	2.60945	2.24898	3.13903	4.39343	4.03794	1.99988	4.23926	1.96725	2.63047	2.27137	2.5246	2.76904	1.63812	3.3171	2.80071	3.10947	0.993074	1.76959
ENSMUSG00000000486	down-regulated	2.02088	2.74737	3.15845	3.42747	2.84444	0.639213	1.32183	3.38694	0.347076	2.81934	3.08544	2.77331	3.03706	1.51148	3.50081	1.39274	0.943867	1.97752	2.35349	3.57529	3.17518	2.89086	1.26784	3.05185	2.26968	2.86493	3.15246	2.86623	2.68119	2.89449	3.23129	3.58543	2.54485	2.79013	2.15601	3.46897	1.31275	2.4516	2.87853	2.33798	1.60745	2.5599	3.48622	2.66141	2.57993	1.99918	3.14374	1.57365
ENSMUSG00000000544	down-regulated	2.21268	3.46897	4.50115	3.20897	2.29608	0.884239	0.848084	4.62708	3.63751	1.63676	1.73142	1.06857	2.98624	1.19583	4.25917	2.43344	4.31894	3.66592	2.35485	2.62528	1.8129	2.91036	1.14272	2.19702	2.22634	0.896643	2.7302	1.63888	0.80923	1.44155	3.21289	2.08476	2.03928	2.00275	1.03246	2.81065	0.922247	1.6386	3.0543	3.48523	2.85557	1.66208	1.72257	1.56922	1.11017	1.89039	1.61392	2.6597
ENSMUSG00000000555	transiently_up-regulated	1.01007	1.15434	1.3341	3.39438	3.40492	2.05826	1.26749	1.67078	1.2765	1.30632	1.70271	1.43146	1.34753	3.22396	3.60605	1.27072	3.39137	1.3246	2.70723	3.00974	1.4361	1.25248	1.57391	1.31153	1.56612	3.55254	1.29159	3.08782	2.42876	2.46604	3.12687	2.48033	1.42665	1.08956	1.86402	1.28147	1.34417	3.58808	1.4483	1.48078	1.46329	3.3929	1.53116	2.55388	2.67637	1.47565	1.47852	2.55315
ENSMUSG00000000730	transiently_up-regulated	2.21342	0.549833	0.818785	0.682998	0.914405	0.669923	0.983505	0.525737	2.85337	1.00768	1.37219	1.18489	0.874729	0.915282	1.37087	0.839411	1.2728	1.23212	1.1033	1.2543	1.33555	0.779376	3.40462	0.962799	1.12067	0.811818	2.39658	1.24315	1.08737	1.42561	1.02334	1.13354	1.34899	0.947033	1.79565	0.913563	2.43122	1.35257	1.72097	1.5547	1.49823	1.14064	1.68301	1.38293	1.46348	1.43909	1.40506	0.840622
ENSMUSG00000000753	up-regulated	1.63758	1.65709	1.89421	1.69918	1.7547	1.70362	1.66243	1.70714	1.6462	1.73048	1.78338	1.82663	1.80915	1.68269	1.83208	1.72666	2.88478	1.70118	1.79923	1.82835	1.79948	1.71877	1.91853	1.74679	1.74346	1.69466	1.74983	1.75819	1.61463	1.75693	1.77565	1.68576	1.8185	1.61411	1.77971	1.72252	1.68961	1.74222	1.81839	1.81626	1.8043	1.77709	2.85147	1.79262	1.80697	1.83225	1.81782	1.71071
ENSMUSG00000000787	up-regulated	0.222444	1.28938	3.29829	0.200962	3.27458	2.11991	2.20019	0.0491909	1.51219	0.183942	3.68702	1.48658	0.898468	2.59114	2.64222	3.0791	2.10064	1.97031	1.98155	1.9916	0.842658	1.65326	3.50284	1.52218	1.03923	1.42325	2.66798	2.04095	3.75009	1.94932	1.64551	0.203001	1.91964	1.69734	3.51022	0.01	2.93757	3.56953	1.77861	1.94965	2.29727	2.2476	0.01	2.47471	1.53048	0.334587	1.50665	1.02362
ENSMUSG00000000792	up-regulated	1.43333	1.68913	1.57113	1.67426	1.67822	1.66358	1.86299	1.59443	1.99019	1.75781	1.819	1.66833	1.56964	1.79706	1.73601	2.68842	1.73832	1.90022	1.58581	1.69412	1.77659	1.6832	1.72487	1.71164	1.78256	1.73743	1.76305	1.80828	1.85286	1.88588	1.68782	1.88556	1.78985	1.70099	2.00035	2.70161	1.98303	1.88057	1.7202	1.83124	1.83573	1.73388	1.84215	1.80781	1.81683	1.76394	1.7743	1.72218
ENSMUSG00000000805	up-regulated	1.64509	1.81996	1.74395	1.81082	1.81443	1.80379	1.9356	1.7579	2.01986	1.8669	1.9085	1.80912	1.74322	1.89214	1.8542	1.82487	1.85528	1.96103	1.75379	1.82629	1.88059	1.8171	1.84799	1.8365	1.88357	1.85272	1.88796	1.90093	1.90262	1.95248	1.82118	1.95101	1.88933	1.82708	2.02896	1.84983	2.01587	1.94869	1.84345	1.91721	1.91998	1.85181	1.92495	1.90122	1.90747	1.87276	1.87939	1.84287
ENSMUSG00000000861	up-regulated	1.6249	1.7063	1.78412	1.73547	1.77989	1.73625	1.75427	1.72158	1.77362	1.78099	1.83778	1.83365	1.79512	1.75351	1.85496	1.7621	1.83574	1.79395	1.79143	1.84149	1.83969	1.75304	1.90525	1.78211	1.83291	1.74785	1.76876	1.81538	1.7047	1.83394	1.79868	1.7782	1.83947	1.67567	1.88059	1.76836	1.80576	1.8211	1.84027	1.86658	1.85835	1.81142	1.89098	1.84218	1.85568	1.86213	1.85345	1.75656
ENSMUSG00000000958	up-regulated	0.01	0.578425	0.895757	0.71402	0.956934	0.709877	0.963594	0.57644	1.16782	1.02532	1.3943	1.2394	0.953983	0.907751	1.40756	0.873824	1.31396	1.20702	0.946766	1.30198	1.36324	0.815911	1.67032	0.995166	1.13321	0.830412	0.963413	1.25054	0.658055	1.41766	2.31955	1.71576	1.37721	0.412191	1.75327	0.937138	1.33573	1.36617	1.33991	1.54497	1.5109	1.17804	1.6935	2.08712	1.47483	1.46816	2.44285	1.56673
ENSMUSG00000001021	up-regulated	1.77478	1.91627	1.81551	1.89728	1.88538	1.89019	2.01187	1.85073	2.08694	1.93592	1.9566	1.86159	1.81099	1.96995	1.89794	1.90168	1.90566	2.02279	1.82252	1.87553	1.92886	1.89729	1.87447	1.90603	1.94642	1.93366	1.94325	1.95703	1.99705	2.00062	1.88541	2.01853	1.93741	1.9338	2.05867	1.92374	2.07191	2.0014	1.89261	1.95507	1.96061	1.91073	1.95412	1.94801	1.9494	1.91347	1.92292	1.92107
ENSMUSG00000001039	up-regulated	0.0897822	1.36525	1.10117	2.63531	0.54663	0.473621	1.26489	1.95335	0.846861	1.88583	2.72662	1.50502	2.50774	1.8386	1.74521	1.68004	1.0124	2.69836	1.78091	2.06421	2.77924	2.38562	3.16366	2.04397	2.80845	0.562235	2.66488	1.51471	2.70974	2.56444	0.788227	2.89491	1.49808	0.429394	1.10094	2.01041	1.21623	2.57991	2.54008	1.70711	2.40877	1.56067	0.857793	1.90816	3.07147	1.59071	2.3366	0.571263
ENSMUSG00000001056	up-regulated	1.08909	2.44463	0.0793377	2.66887	2.01884	1.20214	2.45282	1.10383	1.74504	1.36574	3.19005	0.804129	2.84589	1.25916	2.34284	2.06089	1.78666	3.16641	0.996809	2.09887	2.77338	2.07324	1.33126	2.2857	1.7059	1.8031	3.04648	2.24667	0.480153	1.96711	2.29992	3.04074	0.850136	1.73469	1.71458	1.29623	2.62322	2.97259	1.96393	2.23682	3.19541	2.22241	2.13542	2.74734	2.5935	0.779304	0.01	2.45894
ENSMUSG00000001120	up-regulated	0.954922	2.42033	1.57673	1.41509	1.58157	1.41596	1.64644	1.34793	1.61823	1.601	1.82463	1.78021	3.29979	1.50603	1.87276	1.51838	1.80149	1.67677	1.60685	1.81444	1.82359	1.48238	2.08836	2.25959	1.6669	1.47344	1.55639	1.73899	1.32734	1.82317	1.67791	1.61517	1.87627	1.19718	2.01924	3.27168	1.73676	1.77424	1.8149	1.93441	1.90458	1.70991	2.02757	1.8389	1.89099	1.90487	1.87449	1.52273
ENSMUSG00000001123	transiently_up-regulated	1.19839	3.19416	1.59127	1.50617	1.60715	1.5054	1.62606	1.45596	1.66703	1.62851	1.77092	1.72587	1.61569	1.57593	1.80207	1.57099	3.51144	1.69149	1.61122	1.74965	1.77651	1.56997	1.90054	1.62009	1.68969	1.56068	1.60221	1.73282	1.50823	1.77813	3.38885	3.11984	2.64948	1.37785	1.91035	4.62708	1.73773	1.74795	1.77485	1.85839	1.82121	1.69137	3.94245	3.17177	1.81072	1.8127	1.79561	1.56503
ENSMUSG00000001131	down-regulated	2.57965	2.17375	0.894906	3.89153	3.91607	2.82795	0.935987	3.25834	2.38765	3.64616	3.40647	2.35268	4.29384	3.07807	1.39938	3.86024	0.794442	3.04565	0.934839	2.38685	2.25143	1.07142	1.40355	1.98307	3.38174	1.47038	4.51062	0.822684	2.5419	1.48895	3.67355	2.73527	1.47431	1.38657	2.21157	3.36731	1.95502	1.86887	2.19607	1.37452	3.52622	3.0477	2.46289	2.74588	4.1841	4.10849	1.81682	1.9531
ENSMUSG00000001211	up-regulated	1.42123	1.4985	1.48658	3.12011	1.48081	1.48269	1.59773	2.17293	1.60921	1.51308	1.52782	1.4671	1.43377	1.53404	1.51818	1.51251	1.52916	1.56885	3.85374	3.06114	1.51018	1.48767	1.47728	1.51441	1.52023	1.51073	2.64826	2.3093	1.54999	1.5558	2.74767	3.21937	1.51563	2.3158	1.5941	1.50496	1.6005	1.55594	1.48707	1.52764	1.53094	4.49341	1.52769	1.5392	1.52372	1.50098	1.50677	2.29348
ENSMUSG00000001228	down-regulated	3.70496	1.96302	2.84521	3.97347	2.38575	1.05632	3.16854	2.39607	3.52094	1.76557	3.36947	2.62466	1.32753	3.82734	1.37655	3.9022	2.76223	1.55002	0.822207	1.4476	1.66543	2.42946	1.97095	2.58603	3.50485	2.87705	3.26004	3.16939	2.78551	2.96658	3.48903	2.36166	2.25112	2.37586	3.1826	2.61928	4.27483	2.09796	2.91176	1.43783	3.57616	2.56898	1.9785	3.52063	1.92349	3.39231	1.12369	2.77816
ENSMUSG00000001247	up-regulated	0.916471	1.99687	1.91296	1.07516	2.16091	2.02785	1.88355	1.2231	1.42214	1.13775	1.16429	2.25761	0.92156	1.20738	1.06289	1.09702	1.38513	1.29764	0.936152	1.01166	1.11192	2.69497	2.92199	1.09057	1.15389	1.27763	1.16962	1.18479	1.30665	1.24754	1.05835	1.29305	1.12798	1.15638	1.36032	1.1539	1.3871	1.25176	1.67463	1.15524	2.50283	1.7393	1.14821	1.7664	1.14695	1.07829	2.56716	1.11519
ENSMUSG00000001249	up-regulated	1.44301	3.55529	1.73853	1.68521	1.77314	1.68381	1.7632	1.64256	1.82663	1.7803	1.88812	1.84357	1.75607	1.74541	1.89526	1.7337	1.86454	1.83715	1.75412	1.86281	1.88058	1.71607	1.97434	1.77054	1.81319	1.72122	1.7617	1.84895	1.67036	1.89865	1.79154	1.80782	1.88355	1.59457	2.00334	1.75334	1.87716	1.87641	1.86737	1.93807	1.9258	1.82383	1.98055	1.89248	1.91671	1.91394	1.90241	1.73157
ENSMUSG00000001270	down-regulated	3.62926	3.06278	2.84805	4.01611	3.84447	4.59018	3.18874	3.45564	2.97419	3.17718	3.14689	3.01346	3.55439	4.1629	3.40255	3.25826	2.27503	2.81134	3.99216	3.81501	3.27354	3.0185	3.01442	2.67962	3.48111	3.6452	3.23483	3.30312	3.48131	3.59031	3.38267	2.86728	3.78367	3.0194	2.77004	3.77397	3.062	2.42923	3.57585	3.6995	3.39742	3.84325	2.7838	3.25925	2.65071	3.07674	2.3009	3.72097
ENSMUSG00000001288	up-regulated	0.747797	0.254145	0.924656	1.15549	0.231315	0.227877	1.78131	1.12667	1.44664	1.33332	1.67416	0.702853	0.316389	1.2974	2.13625	1.4688	2.26624	1.86741	0.276655	1.73507	1.63082	0.106595	3.2606	0.255795	1.03401	2.88362	0.547583	2.32009	1.80285	1.41961	0.328837	0.305936	1.53588	0.751807	2.4645	0.497503	0.482346	0.52854	1.49713	1.61616	1.64356	0.419053	2.18218	1.92441	0.687185	0.675502	2.21062	0.824849
ENSMUSG00000001300	up-regulated	1.33273	1.6652	1.42225	1.61875	1.58845	1.60187	1.89015	1.50879	2.06763	1.70848	1.75503	1.52946	1.41099	1.79059	1.61488	1.62799	1.6341	1.91429	1.43858	1.56223	1.68903	1.61796	1.55682	1.6374	1.73269	1.70461	1.72644	1.75706	1.8572	1.85979	1.58766	1.90488	1.70936	1.70824	1.9956	1.68012	2.03047	4.1052	1.60287	1.75009	2.51931	1.64724	1.7467	1.73443	1.7371	1.65145	1.67429	1.67432
ENSMUSG00000001418	down-regulated	3.34225	2.60764	0.746635	3.42909	4.09042	3.50968	3.90092	3.33733	3.37235	2.41922	2.8716	0.767662	3.21839	2.21515	2.12136	2.16178	2.98679	3.1652	2.31749	3.44361	2.83862	3.642	2.27228	1.64618	3.51758	4.62708	3.54784	2.16407	3.22633	4.62708	1.38304	2.44182	2.44976	2.029	2.06865	4.1664	4.28728	3.34555	1.82242	3.477	3.59768	3.23368	3.84708	2.99082	1.63028	0.464132	3.71347	1.9321
ENSMUSG00000001435	up-regulated	2.19397	2.63787	0.544332	0.460811	0.907825	1.83732	3.68659	0.407163	0.676069	2.22511	2.3617	1.30375	2.13454	1.9539	1.73267	4.1148	3.12911	0.670592	1.91513	2.01291	0.871298	0.501143	3.33591	0.604874	0.651262	2.56644	1.3991	3.24655	0.438119	0.838175	0.623466	1.74035	1.99278	0.973889	4.05151	1.59625	0.742771	0.880086	1.61989	1.52034	0.81287	0.667542	2.24773	3.69663	0.842152	0.975493	2.96692	1.65444
ENSMUSG00000001473	up-regulated	0.665306	2.11267	0.985762	2.53495	1.79625	2.98048	1.81911	1.97196	4.43799	1.51543	1.87218	0.900907	0.712357	2.00354	3.19224	4.55745	0.780904	3.73064	1.83981	2.01566	2.55082	1.39803	3.49107	1.52543	2.28552	2.48768	0.870888	1.79266	3.16387	0.791209	0.749662	1.53582	1.59764	2.19338	4.23414	1.61163	3.4926	2.76039	1.91892	2.11297	1.89846	1.77709	2.04857	2.90794	1.479	2.39554	3.58037	2.20923
ENSMUSG00000001552	down-regulated	4.03493	3.06258	3.38331	3.04234	3.24631	3.47275	2.37374	2.88973	0.969992	1.01052	3.27338	1.69446	2.51487	2.9708	2.6566	2.17092	2.98947	0.585554	3.37121	2.50068	2.13939	1.90356	2.81892	0.995106	1.63149	3.39047	1.79965	1.81447	2.91046	2.95693	2.91398	2.86574	2.12368	3.2171	2.39835	3.41807	1.90895	2.53665	2.71549	2.99492	2.76936	2.71781	2.58495	2.32815	2.08245	2.02006	0.566717	3.69185
ENSMUSG00000001555	up-regulated	1.68814	1.68936	1.66115	1.68113	1.6707	1.68008	1.6916	1.69706	1.69705	1.67677	1.6679	1.65691	1.65837	1.68654	4.13842	1.69611	1.67741	1.68497	1.66055	1.69638	1.66407	1.67759	3.21959	1.67282	1.67477	1.68316	1.68014	1.67247	2.03446	1.67416	1.66691	1.68761	1.66517	1.69771	4.29908	1.6778	1.68871	2.30624	1.65944	1.66191	1.66426	1.68081	1.65688	1.66595	1.6634	1.65763	3.87463	1.67984
ENSMUSG00000001604	transiently_up-regulated	0.568834	2.25933	2.13414	2.96496	1.45467	0.995415	2.52604	1.89654	2.28161	1.96621	2.08962	1.29	2.55456	4.0778	0.271778	2.69896	1.89228	2.60688	1.93603	3.06335	2.28729	1.24903	3.15152	1.97416	2.68429	2.50261	3.83206	2.13685	3.67461	1.68415	2.40965	3.67985	1.48396	2.22918	0.354221	2.41872	1.00865	1.34547	2.53407	2.97454	3.62055	1.4415	3.48724	3.13603	2.41739	3.16907	2.55936	1.35681
ENSMUSG00000001622	up-regulated	1.54649	1.77729	1.77846	1.79519	1.83827	1.78955	1.92467	1.73498	2.01806	1.88661	1.97507	1.88167	1.78766	1.88476	1.94147	1.83175	1.92522	1.9832	1.79389	1.9042	1.9516	1.81662	1.98095	1.86018	1.91636	1.84411	1.87852	1.94816	1.85047	2.01132	1.86121	1.96003	1.95929	1.75627	2.12217	1.85989	2.04327	1.99639	1.9186	2.00875	2.00388	1.90028	2.03762	1.97245	1.99019	1.96465	1.96285	1.84302
ENSMUSG00000001642	up-regulated	1.33465	1.50982	2.08718	0.429946	2.24606	1.52028	0.677488	1.72836	2.62204	1.31842	1.85737	1.23171	3.19097	0.930312	1.96366	0.948893	3.72965	3.23195	2.22703	1.53446	1.91217	1.68943	4.39878	0.885054	1.36453	1.30271	1.57232	2.56889	1.29544	0.764864	1.61054	1.36539	2.12163	1.03375	3.67132	1.71666	1.48705	2.28457	2.36819	2.2414	1.554	1.23268	1.8004	1.16225	1.13661	2.43899	1.697	1.09719
ENSMUSG00000001663	up-regulated	1.77202	1.90985	1.77942	1.88182	1.85804	1.87376	2.00465	1.83341	2.08344	1.91392	1.9234	1.81883	1.77177	1.95826	1.85415	1.88038	1.8673	2.00734	1.78547	1.83245	1.89212	1.87765	1.81612	1.88044	1.92169	1.91928	1.92497	1.92919	1.99997	1.97321	1.8536	2.00636	1.90168	1.9366	2.02662	1.90339	2.05911	2.01875	1.85171	1.91486	1.92297	1.8787	1.90799	1.91281	1.91114	1.8697	1.88225	1.90324
ENSMUSG00000001700	up-regulated	1.60109	1.70681	1.92431	1.77907	1.88073	1.78427	1.7631	1.7721	1.76778	1.85817	1.97042	2.00838	1.95027	1.78213	2.03641	1.83433	1.99115	1.84327	1.93663	2.01842	1.98822	1.81697	2.15642	1.87534	1.88833	1.78783	1.82819	1.92191	1.66353	1.94042	1.92124	1.8114	1.98353	1.63213	2.01238	1.83694	1.8445	1.91235	2.00736	2.03327	2.01279	1.96453	2.08637	1.98415	3.47573	2.0442	2.02083	1.81281
ENSMUSG00000001761	up-regulated	1.58121	3.86447	1.59603	1.70692	1.70085	1.69806	1.84314	4.48038	1.93084	1.74422	1.75704	4.62708	1.60584	1.79196	1.6814	1.70644	1.69509	1.84778	1.60301	1.65691	1.72264	1.70305	1.64157	1.70735	1.75347	1.74875	1.75589	1.7625	1.83591	1.81181	1.67845	1.84603	1.73316	1.76482	1.87265	1.73208	1.90535	1.8156	1.6781	1.74883	1.75743	1.70666	1.74228	1.74555	1.74427	1.69885	1.71233	1.73141
ENSMUSG00000001794	down-regulated	1.175	2.75951	2.24111	3.29869	3.91916	3.54543	3.11287	4.34982	2.28739	2.00441	3.79818	3.30759	2.55482	2.35766	2.4679	0.938846	2.00095	2.71765	1.31781	3.09049	2.14628	2.32611	0.839507	4.05789	4.62708	1.57422	2.46899	3.05203	1.98749	3.00017	2.64271	2.92628	3.76214	2.40695	3.28078	2.31701	1.11271	3.14122	3.68261	2.25205	3.01903	3.93223	4.6069	3.96628	3.39668	3.50663	3.72601	2.06827
ENSMUSG00000001864	up-regulated	1.60944	1.80496	1.53338	1.73964	1.67322	1.7251	1.94391	1.66275	3.82885	1.77033	1.75515	1.5746	1.51386	1.86322	1.62446	1.75129	1.65819	1.92644	1.53987	1.59404	1.6994	1.72252	1.52984	1.71116	1.77475	1.79823	1.79648	3.53647	1.96343	1.8444	1.65496	1.93352	1.71622	1.86886	1.91171	1.75898	2.01036	1.85844	4.1561	1.72412	1.7429	1.71126	1.69847	1.73418	1.72371	1.64764	1.67444	1.7653
ENSMUSG00000001910	up-regulated	1.43021	1.44993	0.102848	1.52008	1.89272	0.427223	3.11716	3.10981	0.781481	0.383844	1.48413	1.74509	0.90203	1.46322	1.09439	0.309523	0.624767	2.35409	0.55774	1.98923	1.92235	1.1976	2.83351	1.63419	1.46761	3.19402	0.972545	0.978943	1.3487	0.518462	1.01356	3.45624	1.75206	1.6283	2.70397	1.61806	0.957557	2.35588	2.02387	2.03689	1.18841	1.02144	0.942661	3.59896	0.994215	2.04224	1.58007	3.25002
ENSMUSG00000002015	down-regulated	3.92182	2.61856	0.698899	4.16495	1.71439	1.52434	3.32021	3.51198	3.95243	2.8366	2.14163	1.81311	3.06708	3.44798	3.22071	3.83142	3.72313	0.685427	3.57502	2.14315	3.5075	3.22411	3.0168	2.97434	2.52048	2.86126	1.08796	0.749186	3.07744	1.38135	2.5566	2.99792	1.14943	3.59992	2.37763	2.66137	2.90358	3.36438	2.47912	3.02903	0.600143	1.7057	2.93246	2.33696	2.5014	0.707157	3.53709	1.74817
ENSMUSG00000002043	up-regulated	0.971549	1.95061	1.22067	1.15198	2.09354	1.16025	1.85802	3.48757	1.63241	1.76009	3.04465	1.31034	2.21688	1.19018	1.34345	1.23374	1.29331	2.25896	3.32983	2.95321	1.92137	2.61931	2.27773	1.35528	3.26922	1.17342	2.31045	1.29324	1.13692	1.89515	2.83409	1.2152	3.83733	1.83692	1.37262	2.83114	1.26083	2.74108	2.56974	1.36127	2.65041	1.28032	2.41444	2.00092	2.38117	1.34522	3.0498	1.18894
ENSMUSG00000002052	up-regulated	0.231116	2.23831	3.12357	0.855642	2.49696	2.0901	1.96256	1.58659	0.924044	0.681476	4.41391	0.623421	2.81351	2.02211	2.1864	0.632793	2.54637	3.79607	1.04283	3.67622	1.13937	1.90825	0.740166	0.620001	1.24961	0.610181	0.687418	2.50293	0.651746	3.09332	0.656731	1.65907	2.61947	2.72085	3.70723	4.35673	0.912705	0.832899	2.29046	1.85595	1.8328	0.671174	2.31269	0.785601	1.81227	0.773099	2.5451	2.92175
ENSMUSG00000002059	up-regulated	1.00292	2.89829	0.890699	0.936394	2.93005	0.920628	0.907419	2.44669	0.893958	0.911253	2.06683	1.84746	2.34324	1.54883	2.11099	0.954376	0.905474	2.68379	0.885886	1.78135	1.93333	2.73516	0.827242	2.73956	2.6291	0.95075	0.929567	2.45877	1.01406	1.31861	2.1934	1.91457	3.60325	1.97093	1.68142	0.923399	3.36736	2.53168	4.13697	2.87135	2.63495	1.88376	3.67808	2.25191	2.65152	0.847549	2.68676	1.57153
ENSMUSG00000002068	up-regulated	0.01	0.791335	0.370469	2.05792	1.36739	2.22382	1.60446	1.94863	0.01	0.101008	2.30419	2.20305	1.94505	2.19249	0.797578	1.93975	1.11509	1.22224	1.91786	1.7707	2.90026	0.01	1.97299	2.96837	1.6189	0.405181	2.04789	0.41157	0.154713	1.41969	3.44026	2.76386	2.00664	0.91666	0.01	1.95807	0.970817	2.47602	1.85832	1.90678	3.16782	2.41697	1.42534	2.30583	1.36097	0.56696	1.65849	3.00048
ENSMUSG00000002083	up-regulated	4.61547	2.04553	4.62708	1.36555	2.43435	2.13904	2.08055	1.3767	1.39502	1.95687	3.71409	1.62499	2.30337	1.33976	3.21999	2.95935	4.16535	1.384	2.02812	1.63015	1.57654	1.40606	2.6158	1.46498	1.48665	2.18253	1.41989	2.85313	2.72185	1.49674	1.5223	2.11276	3.79365	2.42643	2.48119	1.41684	1.36568	1.48844	2.65803	1.63987	1.59011	1.52818	1.67138	2.5716	1.59436	2.54031	2.36645	1.3921
ENSMUSG00000002190	up-regulated	1.59862	1.68307	2.93352	1.6988	1.72629	1.69785	1.73538	1.67972	1.76409	1.73758	1.78022	1.75762	2.34357	1.72613	1.77959	1.71769	1.76822	1.76444	1.72098	1.76582	1.77572	1.71066	2.25102	1.7321	1.75083	1.71474	3.40897	1.76519	1.98705	2.03423	1.73899	1.75292	4.28557	1.66606	1.8304	1.72651	1.78266	1.7783	1.76856	1.79934	1.81405	1.75286	1.81561	4.48858	1.7908	1.80759	1.78377	1.71799
ENSMUSG00000002204	transiently_up-regulated	1.50628	1.74929	1.65761	1.7176	1.73588	1.70991	1.86459	1.65337	1.96596	2.89372	1.86065	1.96197	2.66894	1.81524	1.8048	1.74199	1.79989	1.906	1.67106	2.76147	1.82974	1.73032	1.81386	1.76152	1.81958	1.76889	1.79519	3.42135	1.81148	1.90911	1.78114	1.88964	1.83954	1.71686	2.01043	1.77219	1.97172	1.90073	1.78796	1.87971	1.8802	1.78819	1.89625	1.85384	1.86521	1.82806	1.83278	1.76055
ENSMUSG00000002227	transiently_up-regulated	2.27189	1.26292	3.72319	3.6976	0.832945	0.898171	0.938492	1.81304	3.36087	3.71517	1.59044	2.76255	3.51445	3.97263	2.26162	0.855366	1.26321	0.752155	3.23302	2.02409	3.72115	2.44941	2.91946	2.99345	1.94067	2.6398	3.13256	1.96707	3.20864	2.57435	0.915129	0.899255	2.87711	3.08391	1.86663	3.36786	2.53674	2.31586	1.47756	1.06945	4.19484	2.4604	2.10525	2.07856	1.74432	1.31121	2.39163	1.71881
ENSMUSG00000002228	transiently_up-regulated	1.47718	1.50694	1.44429	1.49123	1.47436	1.48808	1.53363	2.98495	1.55951	1.52631	1.50166	1.45006	2.45371	1.51647	1.47187	1.48589	1.48325	1.52748	2.50863	2.84975	1.47629	1.48651	1.43614	1.49163	1.69727	1.50297	1.50131	1.49449	2.92682	1.50755	1.99268	1.52995	1.47989	1.52243	1.51905	1.49335	1.54465	3.23933	1.46112	1.47992	1.48442	1.47638	1.47296	2.14561	1.4805	1.46389	2.52269	1.49541
ENSMUSG00000002233	up-regulated	1.69765	1.47677	1.76956	3.01224	2.06481	1.71331	1.16921	0.916593	2.02318	2.26641	1.9381	1.42112	0.858386	2.17565	1.35637	1.02025	1.65851	1.21442	0.876173	0.961245	1.04422	1.57847	2.82154	1.00576	1.06945	1.08717	1.61088	2.08673	2.03679	1.19319	2.6044	1.18079	1.05753	1.04366	1.24847	1.0744	1.26532	1.15627	2.47117	2.10995	2.28227	2.06085	1.08614	2.45271	1.07701	1.02139	1.03566	1.97489
ENSMUSG00000002274	up-regulated	1.45974	1.99365	1.4142	1.56453	1.51814	1.55375	3.05215	1.50625	1.8141	1.5906	1.58326	2.9538	2.11533	2.14723	1.48705	1.68798	1.61573	1.70787	1.41955	3.01925	1.54184	2.16192	1.42005	1.54657	1.59504	1.60907	2.25	1.59858	1.72919	1.64952	1.50584	1.71204	1.55436	1.65666	1.70296	1.58125	1.94102	1.65908	1.48896	1.56215	3.38802	1.53414	1.54474	1.97849	1.56108	1.50483	1.5242	1.58514
ENSMUSG00000002319	transiently_up-regulated	0.784266	1.29271	0.162178	1.8651	2.94862	0.0631262	2.64781	3.27455	1.68856	0.13468	1.05441	0.238533	0.45028	3.33442	1.75686	3.0227	1.10497	2.33893	2.18375	0.246607	2.76607	1.22664	1.31908	0.0908483	3.00482	0.01	1.17854	0.36778	3.45728	1.39276	2.5713	2.64153	1.61488	2.11612	0.254616	3.24068	0.033382	0.257259	2.39786	0.592111	2.59308	2.2445	2.30158	1.66069	3.46658	1.0938	2.89506	3.80992
ENSMUSG00000002413	up-regulated	2.9888	1.28235	1.55419	1.37635	1.46915	1.45947	1.27784	3.07063	3.39279	1.44921	1.51186	1.60694	1.58201	1.34116	1.61161	4.62708	3.70425	1.34847	1.64527	1.60805	1.5461	1.41228	1.74184	1.57635	3.20175	1.34982	1.38286	1.48091	1.1909	2.25084	3.0907	3.96373	3.41069	1.19953	1.48953	1.4033	1.31943	2.82227	1.58687	1.57343	1.60324	1.50708	2.27902	1.53039	1.59529	3.47535	2.63991	3.12672
ENSMUSG00000002458	up-regulated	0.8933	1.10647	2.89721	2.60809	2.4065	1.07096	1.16754	1.82759	1.25271	1.08494	1.12983	2.28752	2.04433	2.11328	1.05648	1.04532	1.72845	1.18277	0.959343	1.02228	3.52732	2.83881	1.0313	2.67205	1.12261	2.18022	1.09216	1.13113	3.81072	1.16114	2.85178	2.1407	1.97769	1.11914	1.22944	2.00585	1.25486	1.17242	1.04122	1.12615	1.12672	1.0592	4.31493	1.10313	1.72503	3.42916	1.07603	3.36948
ENSMUSG00000002477	up-regulated	1.34028	2.97529	0.790468	1.58025	1.27815	3.6559	2.50119	0.891483	1.92867	1.94585	1.42661	2.39506	2.73896	1.08041	0.961776	2.79881	0.868803	4.62708	1.17485	2.5383	2.1205	3.3636	2.95295	1.6548	1.75378	0.575388	1.48757	3.44666	2.70158	1.00085	2.68181	2.9263	2.4277	2.62834	2.56648	1.27502	1.16195	1.02574	2.65655	1.07492	2.28371	2.49525	4.01225	3.1394	1.76468	2.6687	0.990663	2.49876
ENSMUSG00000002496	transiently_up-regulated	0.983355	2.04452	0.872029	1.12518	1.18619	0.86017	3.19543	3.14635	0.744164	3.02911	2.61448	1.34207	2.22082	0.791471	0.804726	2.50453	2.97947	3.81619	3.43158	1.38088	4.08746	2.89552	4.33457	0.828672	2.42852	1.84766	2.69098	1.81914	3.16872	2.38244	1.67555	3.14865	3.50012	4.42976	1.86109	0.861212	2.74083	0.753875	1.626	0.749183	3.9961	2.33298	1.16733	2.13144	2.23776	0.793261	1.73643	1.53511
ENSMUSG00000002504	down-regulated	2.013	0.937397	2.95816	0.942836	3.53484	4.05088	3.07145	3.04642	3.07219	3.30422	2.45386	1.71695	2.66096	3.70624	2.65799	3.7988	2.31067	1.88077	2.94189	2.12757	2.0999	2.00505	4.03951	2.92738	1.3618	2.44627	1.51806	4.43928	2.8646	3.6874	1.56356	3.00496	3.10482	1.8932	0.969649	3.04003	2.90095	2.86713	1.28406	2.14109	1.9999	1.50878	2.65558	3.74914	4.62708	3.03603	0.879765	0.83734
ENSMUSG00000002768	up-regulated	0.661018	3.48417	1.87276	0.981223	3.08912	0.01	2.72578	1.51482	1.00067	2.16457	0.672303	1.03297	3.4777	2.50936	1.35986	0.01	2.79685	1.86221	2.25019	1.02911	2.82667	3.03171	1.2854	2.83927	2.75029	1.19076	1.61858	1.19385	3.46423	2.56856	1.21316	1.26867	1.54181	1.18078	1.77319	3.74222	2.38745	1.98572	2.31778	2.27286	0.66073	3.30263	1.24563	2.30166	1.89021	0.286351	1.45974	1.23106
ENSMUSG00000002769	up-regulated	1.90911	1.92395	1.87268	1.90994	1.89332	1.90774	1.93608	1.90119	1.9511	1.90701	1.89572	1.87061	1.86812	1.92468	1.8743	1.90317	1.8822	1.92721	1.87243	1.87212	1.88745	1.90467	1.85272	1.89838	1.90501	1.91631	1.91271	1.90255	1.94683	1.90908	1.8877	1.93075	2.47627	1.93799	1.91119	2.24246	1.9373	1.95295	1.87723	1.88666	1.89067	1.8909	1.87908	1.89202	1.88836	1.87646	1.88168	1.91021
ENSMUSG00000002808	up-regulated	1.57148	1.77742	1.5267	1.68982	1.64185	1.6779	1.86197	1.62394	1.97019	1.72245	1.71888	1.56869	1.51228	1.79503	1.61336	1.67962	1.63825	1.85379	1.53324	1.58603	1.673	1.67843	3.76274	1.67362	1.72871	1.7403	1.74217	1.73409	1.87029	1.79219	1.6297	1.85716	1.68691	1.78736	1.85532	1.71105	1.95048	1.80177	1.6143	1.69774	1.71199	1.66218	1.68036	1.7022	1.69567	1.63369	1.65452	1.71441
ENSMUSG00000002844	transiently_up-regulated	2.78472	1.77997	0.18882	0.856488	1.08061	0.449067	1.19504	2.34846	3.52451	3.04336	1.76381	1.6661	2.65708	1.97053	0.3661	2.26819	2.36592	1.62828	0.203744	1.13974	2.27786	1.55088	2.64867	1.29635	2.34411	0.153352	4.27801	2.0242	2.62303	3.26171	2.08491	1.97228	1.45491	1.74613	1.36378	2.05564	2.27983	1.3254	3.57439	3.62653	2.49307	1.86064	3.01199	2.12082	3.03373	2.27317	1.62267	1.27711
ENSMUSG00000002980	down-regulated	3.15338	1.80526	3.30452	3.23791	1.76343	1.98573	3.11141	2.84792	0.362422	3.57688	2.83874	2.50607	2.52126	0.880672	2.80529	2.50821	3.16383	0.415232	2.86962	1.85535	2.929	1.65807	3.64983	2.22574	3.29794	0.60165	1.41847	3.56612	2.09988	2.54789	3.1794	2.63618	1.7106	1.95668	1.89673	2.7396	2.9725	1.69346	2.00095	3.04599	1.2249	2.95625	2.20805	3.34128	2.30256	2.53425	2.58711	1.66999
ENSMUSG00000002981	down-regulated	3.88458	2.35313	4.20751	2.22815	3.83359	2.27749	3.28857	1.51735	2.84868	2.74223	2.56152	4.0469	1.35874	3.36569	3.16744	2.98514	3.3327	2.33695	1.89737	3.10031	3.41099	3.15982	1.65701	1.64019	3.47315	2.51215	0.107956	2.83862	2.90181	1.87265	2.83871	3.97152	2.55837	2.60875	0.01	1.88746	1.49949	3.40379	3.05925	1.25328	1.51837	2.08448	2.93296	3.10364	3.51771	3.02493	3.20486	2.0088
ENSMUSG00000002983	down-regulated	2.30363	3.39608	3.574	4.51565	1.55787	1.67975	1.37898	3.9475	3.97117	3.93863	1.24754	2.72469	3.69264	4.62708	1.30817	1.56927	1.55548	3.1808	1.65085	1.36787	2.87242	4.47742	3.17228	4.62708	4.61945	1.55536	3.94783	1.28478	4.62708	2.84671	2.07982	3.38138	2.45924	1.81228	0.828688	3.79738	3.0761	2.37633	4.18596	1.20038	4.62708	3.39249	3.80453	2.0536	2.54997	1.21508	3.44859	1.54391
ENSMUSG00000002985	down-regulated	4.62708	1.91144	2.29652	4.55195	3.32778	3.11752	3.75603	3.4245	3.73034	2.78405	2.70921	3.17855	3.49992	3.1831	2.40823	2.78158	3.81658	3.4167	3.54423	3.2857	3.25545	2.66248	2.57701	2.85734	2.88083	4.62708	3.6899	3.92643	4.59056	3.51273	2.54161	3.06755	2.09393	2.92276	3.3595	4.03602	3.22843	3.65971	3.62439	2.89494	2.90266	3.66194	3.00861	2.75176	3.40523	2.82901	3.38353	2.98059
ENSMUSG00000003032	down-regulated	4.62708	4.41237	2.34354	2.64463	4.62708	2.43971	3.83821	4.31482	2.20371	4.62708	4.62708	2.57117	3.77514	3.15679	2.08421	2.90927	4.62708	1.01047	1.70242	4.62708	2.09416	2.99884	2.62827	4.62708	4.62708	2.40448	2.32624	4.24562	4.44928	3.1057	2.86986	3.27362	2.62339	2.28359	2.49269	2.4481	4.18803	1.53915	2.49428	2.48746	2.04152	2.03008	3.48398	2.24934	4.62708	2.57927	2.66068	2.50025
ENSMUSG00000003037	down-regulated	0.476116	4.20062	2.48849	2.29793	2.1022	2.15819	2.27935	3.21538	3.45218	1.18414	3.41574	2.8032	0.957237	1.99385	0.230806	3.16747	0.881761	3.50577	0.434638	2.79456	1.73167	2.13668	2.09761	4.2211	3.73293	2.54258	1.14764	0.761816	1.9189	2.2454	2.8589	2.9285	2.33029	2.08537	3.92911	0.713059	1.96314	2.01773	2.68003	1.75516	1.95636	3.25497	2.69982	3.64332	1.54763	2.46326	2.59628	2.68275
ENSMUSG00000003051	down-regulated	3.30927	3.09185	3.28834	3.57401	4.04197	4.10902	3.12185	4.62708	4.0979	2.19115	3.65152	3.50673	4.62708	3.42026	4.19504	3.46317	4.62708	3.80843	3.47318	2.48959	2.87472	4.62708	2.34591	1.87544	2.24694	4.62708	1.41181	4.62708	2.38682	4.09182	4.62708	3.40076	3.1174	4.61219	2.65676	4.57752	2.89234	3.54086	4.00282	2.15037	3.63984	3.32734	3.82657	2.00649	3.66009	2.97418	2.61875	3.38519
ENSMUSG00000003062	down-regulated	2.61989	2.03109	0.365568	2.03034	2.4476	3.58333	2.31941	3.37878	2.27175	3.15145	1.38402	1.91965	3.57154	2.74024	2.08728	3.5745	1.60126	1.79105	3.06594	1.63741	1.16062	2.99302	3.44633	1.35707	2.33719	2.6587	2.67874	1.82931	4.10991	3.36077	1.48137	2.09456	2.02445	1.64456	2.79782	1.52037	3.5804	1.19996	2.73731	2.44404	3.37342	2.10238	1.38563	2.96595	2.63915	2.94258	2.02882	2.05912
ENSMUSG00000003153	down-regulated	3.73871	4.50754	4.49297	3.03524	3.34248	3.35093	1.84413	2.96476	4.62708	3.00461	1.98856	2.64213	2.59063	3.17596	2.21428	3.52018	3.4922	1.0246	1.98892	2.65588	2.03046	3.30907	3.37747	2.08363	2.22188	3.87406	2.21002	2.61516	3.24697	2.98076	2.52601	2.19403	3.09431	3.0385	2.42971	2.82923	2.11712	3.02447	2.27626	2.21442	2.43675	2.222	2.74133	3.13536	3.28865	1.51609	2.665	3.1376
ENSMUSG00000003308	down-regulated	2.47767	2.79722	1.29444	3.0184	2.7741	1.29777	2.27984	3.63757	2.81869	2.29266	1.88166	1.1867	2.64657	4.09898	1.27078	1.86099	2.30097	4.62708	1.65327	1.20661	1.12119	1.2858	1.09149	4.62708	1.53018	1.23729	1.2086	3.37663	3.04535	1.07732	2.4422	1.15587	4.62708	1.68376	0.960488	3.46162	1.06298	2.94685	2.78941	3.54775	3.22644	1.21178	1.05496	3.65203	2.04384	3.05525	3.43158	4.07428
ENSMUSG00000003355	up-regulated	0.920679	1.01838	0.873816	0.993468	0.956123	2.09712	1.08827	0.976586	1.81842	1.02397	0.986432	1.50918	1.45384	1.04643	1.67801	2.15939	2.77837	1.15731	1.79452	2.46132	1.65088	1.46813	0.866364	1.94602	1.51972	2.13188	2.12362	0.999231	1.1007	1.03293	1.37347	1.08177	1.81513	1.08258	1.88384	2.05425	1.12037	1.04081	2.15274	1.74495	1.82303	1.60139	1.03241	1.8807	1.5907	1.61445	1.50172	0.995467
ENSMUSG00000003378	up-regulated	1.34593	4.62708	1.73327	1.7178	1.80046	1.71175	1.96673	1.63707	2.00705	1.85802	2.00289	1.89024	1.75202	1.836	1.97584	1.77996	1.94288	1.98079	1.75668	1.92236	1.97671	1.75565	2.07846	1.8278	1.90478	1.78418	1.83968	1.95511	1.76049	2.04268	1.84097	1.94221	1.98558	1.62892	2.20654	1.81751	2.05986	2.01588	1.93837	2.06324	2.05157	1.89604	2.11475	2.003	2.03357	2.00823	1.99986	1.78919
ENSMUSG00000003429	up-regulated	1.50751	0.413357	0.01	2.85214	2.96903	3.12716	1.19546	0.236266	0.875235	1.83943	2.29868	1.94437	1.48255	1.4943	1.78807	0.200824	1.73552	2.5815	1.86131	2.59156	1.09787	1.8404	0.01	2.51975	2.36769	1.6913	1.20837	2.86978	1.09886	1.54118	2.12106	2.51198	2.2245	1.60176	1.59075	2.31592	2.05603	2.26643	2.35754	1.46257	2.44405	1.99062	3.30362	1.32752	2.58848	3.0933	2.35821	1.81646
ENSMUSG00000003436	up-regulated	1.78134	1.872	1.74977	1.83786	1.80215	1.83065	1.93709	1.80097	1.99825	1.84986	1.83851	1.74995	1.72269	1.89744	1.77302	1.82748	1.79094	1.92579	1.73574	1.75898	1.81094	1.82824	1.72303	1.82066	1.85091	1.86585	1.86356	1.85119	1.95009	1.88269	1.82732	1.93035	1.81924	1.90553	1.91263	1.84513	1.96628	1.89047	3.70225	1.82127	1.83108	1.8091	1.80698	1.82789	1.82182	3.33516	1.79773	1.84905
ENSMUSG00000003518	up-regulated	3.42194	1.5505	1.26526	2.39523	1.21133	2.22215	3.35016	1.36795	1.10855	1.19623	1.61425	1.46445	1.43912	2.69584	2.22195	1.64156	1.44321	1.2144	1.29627	1.46081	1.44583	1.38728	2.4904	3.39314	1.25753	1.56626	1.14463	2.66565	4.2029	2.58722	1.28628	1.72239	1.42887	0.960953	4.62708	1.31103	1.24254	3.96406	1.44935	1.55234	1.4952	1.55436	1.62786	1.45232	1.48888	1.54293	1.49022	1.10451
ENSMUSG00000003573	up-regulated	1.54004	1.57227	4.24685	1.52876	4.17076	1.66281	1.60091	1.50555	1.64131	1.51479	1.47563	2.43657	1.42061	1.56854	1.41249	3.44094	2.99924	1.57075	2.00142	1.47545	1.45184	1.51158	3.6745	1.49007	1.50707	1.54539	1.61408	3.14305	4.30475	1.51416	1.45759	1.58278	3.61121	1.61604	4.62708	1.51752	1.64092	1.55711	4.00922	1.48094	1.4587	1.46515	1.44768	1.46454	1.45244	2.40903	1.98999	2.91035
ENSMUSG00000003623	down-regulated	1.97667	1.83548	1.56227	3.64803	1.50673	4.62708	3.80747	4.62708	4.62708	1.99104	1.30481	3.39769	1.55469	3.563	2.59442	4.03424	2.88891	1.4134	1.54627	3.74766	2.77623	3.65095	3.94412	1.48317	1.4276	1.60414	1.79093	1.35827	3.07392	3.1268	2.4229	1.89689	1.31768	3.63599	3.55104	1.5006	4.62708	2.55904	1.41428	3.55397	1.59029	1.40861	2.89753	1.32877	3.06082	1.36515	2.83309	3.62799
ENSMUSG00000003657	down-regulated	2.28296	1.9325	4.62708	1.90667	1.86577	1.9154	2.86055	2.03776	1.56585	1.8972	4.61297	1.86271	4.01351	3.31089	1.74001	1.85198	1.77627	4.09844	1.9396	2.29532	1.67209	3.19337	1.63082	4.5317	2.56823	1.83211	1.81334	1.67595	1.81975	1.57981	4.10808	2.86328	2.75203	2.03382	1.44179	4.62708	1.58071	1.67369	3.24797	1.66909	1.59273	1.77698	1.57411	1.73423	1.90958	1.65334	1.96911	2.3685
ENSMUSG00000003662	down-regulated	2.71555	3.10756	0.984401	3.39828	2.94888	3.16555	3.52826	0.934104	3.95609	2.24598	1.4267	3.58608	2.09605	2.75474	1.84705	4.16326	3.71503	3.85028	1.01282	0.984958	0.916067	1.96378	1.00964	0.900087	3.0308	0.824513	1.73548	0.874336	2.30198	2.53543	3.0355	2.07144	1.66693	3.74361	3.36163	3.07988	3.67172	0.914197	3.4156	1.90129	0.889023	4.54177	2.36876	1.0062	1.32616	3.8077	3.15587	3.3798
ENSMUSG00000003813	transiently_up-regulated	2.10398	3.23249	4.03057	1.98793	1.66428	2.70414	1.4255	1.90268	1.66348	1.47245	2.17397	2.40344	2.56293	1.98026	0.429771	0.152369	1.22922	0.807777	1.02442	2.36206	0.343844	3.32453	1.16929	3.05118	2.78716	1.02192	1.34877	1.27813	2.01219	2.29204	2.51131	2.03405	1.64007	1.92098	1.39706	2.6729	2.62949	1.17414	1.78182	2.63476	1.21356	1.77128	2.34018	1.56846	1.46033	1.87693	3.18844	1.7934
ENSMUSG00000003824	up-regulated	0.513801	2.01073	0.377141	1.46396	2.27169	1.11757	2.60222	1.9393	1.00859	1.53277	2.69664	1.31142	2.03677	1.95856	1.6554	0.433597	3.51695	1.22201	2.71437	2.54997	2.17018	0.797772	0.01	0.367493	0.951396	0.582811	1.53671	1.88568	1.39067	1.0108	1.95191	2.4561	3.36852	2.35268	1.7947	1.35575	1.50421	1.61913	1.82966	2.18105	1.74208	2.39597	1.80481	2.51236	1.2095	2.86299	0.528171	2.60316
ENSMUSG00000003849	down-regulated	4.36652	4.62708	1.62875	2.27597	1.97523	1.6558	4.08997	3.42132	3.86253	4.15748	2.81807	2.85517	3.15623	3.85505	3.12981	1.74067	3.50524	1.77244	3.61856	3.54447	2.28091	1.26493	2.94858	3.09112	1.62387	2.4601	2.36076	3.06423	3.24146	2.72122	3.24609	2.78296	3.73263	3.17196	2.0793	3.5113	2.873	3.24345	2.13889	2.62305	2.67165	2.91545	3.07514	3.09814	3.17603	3.17063	3.33779	3.0218
ENSMUSG00000003865	transiently_up-regulated	0.220873	0.728023	2.30253	2.21002	0.927048	0.778911	2.24572	2.1764	1.13494	1.01222	1.24262	1.11917	0.996652	0.908148	3.69973	0.890537	1.16776	1.13359	2.17293	1.14993	1.19933	0.853738	2.47512	3.30915	3.49244	2.00834	3.31445	1.1347	2.87688	3.95822	0.994163	1.05538	2.45676	0.56769	1.49541	0.916931	1.21886	1.22243	1.16325	1.35308	1.63231	1.75812	1.45755	2.16609	1.28313	2.99966	1.26306	0.876756
ENSMUSG00000003955	up-regulated	1.21485	1.10739	3.36934	4.00998	0.522528	3.69323	2.57411	1.15093	0.605704	2.85823	1.96061	1.82904	2.29573	1.53113	2.89286	1.64815	2.76491	2.76154	0.726699	3.49582	1.16595	1.5314	1.16612	1.07272	3.3841	2.63607	2.38982	1.77903	2.78482	1.27601	2.94363	1.04468	2.70741	2.00239	2.38717	2.57639	1.02001	2.41328	1.65058	0.794763	2.21495	2.18302	2.75634	1.37293	1.97059	1.70348	3.35221	1.93534
ENSMUSG00000004038	down-regulated	2.58943	2.24215	1.91468	3.07324	1.71616	3.082	3.99882	4.62708	3.46876	3.61523	2.74675	2.86918	2.88274	3.52942	1.43468	1.73584	3.76652	2.715	1.88575	1.60384	2.68916	4.62708	1.33399	3.81579	2.5542	2.19168	2.90032	4.62708	1.69755	1.32075	1.64059	1.45508	3.11954	2.54443	1.8398	4.62708	1.16781	3.69675	4.62708	3.65449	3.69712	1.55952	2.41641	2.30314	4.62708	1.33722	4.62708	2.33981
ENSMUSG00000004040	down-regulated	1.62634	2.44289	2.50811	4.38968	1.21818	4.62708	2.42421	1.78902	0.832976	1.13942	1.41395	3.43759	3.5307	1.09496	3.1258	1.26937	1.20153	2.84277	4.40338	1.79808	2.59264	2.89194	1.05136	3.76081	3.82536	2.48665	2.62887	3.01327	2.08141	3.06767	3.99468	2.18977	1.95209	1.71284	4.62708	2.88755	2.2506	1.51392	1.80845	3.92244	2.73188	2.57727	3.20539	1.09942	3.10143	3.47446	3.0251	2.9751
ENSMUSG00000004044	down-regulated	2.1524	3.6813	4.62708	1.76777	3.9027	3.85219	2.05346	4.62708	1.61911	2.0775	3.242	2.66663	1.61974	1.72008	2.5631	2.85463	1.47375	1.66473	4.20767	3.50145	2.16819	3.00824	4.36326	4.62708	1.981	3.42141	1.67109	1.55046	1.85568	1.43291	4.62708	1.65623	4.02091	1.95855	1.36951	4.46575	1.51597	1.49433	4.43068	1.35477	1.37242	4.01828	2.62979	2.39897	2.49134	3.17782	4.01218	2.25553
ENSMUSG00000004264	down-regulated	0.239891	2.61144	0.991505	2.27986	0.630002	2.32062	3.10768	2.9353	2.15507	0.307059	2.99049	1.75499	2.24006	2.15388	1.60767	3.39098	1.7719	0.01	1.37583	1.92456	3.05175	2.61152	1.83506	1.59482	2.85009	1.70835	1.55755	2.17829	0.293829	2.1798	1.5218	2.18046	1.85227	1.47871	0.827303	2.32145	2.54198	2.3188	2.08973	1.86308	1.22937	1.84521	0.985475	1.84111	1.88967	2.35016	2.7207	2.5076
ENSMUSG00000004266	down-regulated	1.40095	2.07353	1.3598	4.18326	3.49955	1.38012	2.82578	4.62708	4.62708	3.21428	1.31939	3.79109	2.44787	3.58316	1.33102	1.35756	1.36723	1.30947	1.38786	1.88293	4.02509	1.34452	2.98709	2.43539	1.35605	3.73408	1.34385	2.61421	3.77938	1.32664	2.77236	3.55605	1.33943	1.78165	2.00038	3.12082	1.2963	2.96601	3.25771	3.13219	2.81626	4.18283	3.13805	2.10019	1.34674	1.32641	1.32531	4.28654
ENSMUSG00000004285	up-regulated	0.263222	3.42755	2.97175	3.8725	1.48131	1.79028	2.06962	3.21736	1.90017	1.60982	3.38911	1.47421	2.5851	1.43138	0.01	1.51896	1.45168	0.762488	0.946493	2.45947	1.45043	1.77027	0.959194	2.36921	1.78238	1.86855	1.88706	1.69497	2.01652	2.05985	1.11887	2.31516	1.0617	0.383393	2.36165	1.63839	1.42741	1.85288	1.25395	1.87495	2.47246	3.4811	1.97348	1.18164	0.801333	1.43306	2.16363	1.47711
ENSMUSG00000004359	down-regulated	2.65264	3.17018	2.0546	2.02655	4.62708	2.03991	1.75707	2.17489	4.62708	1.79518	3.35104	1.79383	2.04457	4.62708	4.62708	1.93191	4.0053	1.55956	3.82444	1.73767	4.62708	1.97058	1.53703	1.85848	4.62708	3.61369	1.81772	1.63848	1.90129	4.62708	2.03812	3.82934	4.62708	4.62708	1.20345	4.62708	1.44686	3.3921	1.7344	1.47984	1.9613	1.75465	3.39943	4.61045	2.68543	2.48217	1.63652	1.90618
ENSMUSG00000004451	down-regulated	3.73886	1.81872	2.38967	3.84646	3.01544	2.54997	1.09454	3.03389	2.6488	2.10637	0.763746	2.73537	3.2708	2.06713	3.09543	4.62708	3.10084	4.17049	2.94693	2.60008	3.04261	2.89554	4.57884	3.01673	3.25502	3.68696	1.77579	1.38555	1.7994	2.30094	0.919357	0.897456	3.76974	2.8941	4.04953	3.32132	2.02796	1.93012	2.47331	2.19808	3.67378	4.21596	0.857443	3.80907	2.45145	1.02227	1.51469	1.24345
ENSMUSG00000004568	down-regulated	4.62708	3.46668	4.62708	2.01387	1.18034	2.66967	1.88652	4.62708	1.2234	2.40735	1.17447	3.38628	2.60373	1.22505	1.17254	1.31418	3.37835	1.88415	3.27957	2.77186	2.65535	3.29194	2.0077	1.99488	1.85356	1.64315	3.09744	2.69114	1.24177	3.46566	2.42745	4.03528	1.23815	1.27122	3.49389	2.57327	1.22313	2.52712	2.51768	1.31712	2.68227	2.4785	1.84455	4.62708	3.34829	1.92445	1.19722	1.19961
ENSMUSG00000004667	down-regulated	1.67166	2.41358	2.313	2.55513	1.21191	3.52006	3.06379	2.7356	2.88732	2.76054	1.87874	2.30006	3.72809	0.583385	3.68421	0.771871	1.52994	1.02736	3.38388	2.81754	1.81699	2.53085	0.804088	1.8344	3.68317	3.56862	1.2077	2.43366	2.41103	3.66656	2.71703	1.86181	1.90409	1.28865	0.448164	3.02908	3.05337	2.45746	2.52374	2.72131	1.4553	2.94688	2.08816	2.80919	3.44687	2.93128	1.88017	2.67794
ENSMUSG00000004849	down-regulated	2.75414	3.70712	2.81471	3.43781	3.06536	1.54034	3.10188	3.65997	3.65664	1.97741	2.77599	1.33522	3.49837	0.289496	2.43875	3.23025	3.1402	3.36821	1.57219	2.39844	1.57074	3.11609	3.41629	3.35938	3.95606	1.97856	3.15814	2.08187	3.38059	3.95385	3.16411	1.62739	3.31906	0.352768	3.21582	1.49974	1.45344	3.42419	2.08475	3.33643	0.273615	4.27044	2.2588	3.01672	1.22799	2.84685	3.21004	2.28267
ENSMUSG00000004951	down-regulated	3.8722	2.62439	2.31155	3.04383	3.51665	3.04605	2.9978	2.41718	2.98311	2.96579	2.91434	2.95823	2.80589	3.03858	2.13082	3.06302	2.68153	2.09007	2.75564	2.6434	3.12083	2.97291	3.16456	2.66193	2.59796	3.43394	2.60711	3.45337	3.39627	3.06749	2.79862	3.21723	2.8473	3.03018	1.88805	2.79392	2.6673	3.04847	2.75132	2.75364	2.97898	3.15984	2.54714	3.1064	3.47889	3.05442	2.37586	2.76913
ENSMUSG00000004980	up-regulated	0.01	2.20617	3.81845	1.7311	1.90917	1.97609	2.88463	3.01072	2.09233	2.35484	2.228	2.06123	2.67471	2.18196	2.19823	2.5521	2.37438	3.02197	1.62287	2.49702	2.82454	1.08104	2.38468	2.12631	2.39436	2.46021	2.1371	2.74826	1.1176	2.4493	2.01726	2.26916	2.45113	2.31302	1.85445	2.03753	2.08759	1.55615	2.0793	1.55148	2.91017	1.19572	1.4514	2.5213	1.6558	1.08334	2.26039	1.71129
ENSMUSG00000005054	down-regulated	1.94825	1.9208	4.11229	4.22453	1.85246	2.36541	2.42221	3.55601	2.23942	3.84261	4.17222	3.29993	2.83743	2.51053	2.45956	3.11487	3.2622	2.62516	4.62708	2.08152	3.17424	2.84869	1.68485	1.8548	3.02906	2.0727	3.83132	3.74719	2.35798	3.92986	3.60245	2.84885	1.11898	2.59941	3.63311	3.55874	3.92992	3.24902	3.1369	3.73422	3.33894	3.44339	3.88436	2.63624	2.10597	2.46492	2.52641	2.77341
ENSMUSG00000005057	up-regulated	2.08338	1.968	1.76313	1.89978	1.80368	1.89494	1.91375	1.90685	1.95542	1.82453	1.71807	4.62708	1.73861	1.89616	1.6562	1.84743	1.69896	1.83775	1.75141	1.67345	1.7015	1.86392	1.54283	1.80857	1.79587	1.89113	1.85283	1.79462	2.00815	1.74602	1.76533	1.86796	1.70585	2.0385	1.67733	1.84474	1.83609	1.77258	3.80524	1.6586	1.67792	1.77761	1.60834	1.70516	1.67824	1.64867	1.67069	3.5335
ENSMUSG00000005078	down-regulated	2.40077	1.86071	1.15591	2.32228	4.40353	2.52833	3.42755	2.02108	0.974694	2.951	1.18437	1.24006	4.39295	2.35742	3.30046	1.05475	3.69004	1.18696	3.81632	4.62708	1.88018	4.50964	2.70326	2.23552	2.8996	2.15547	3.46788	3.41507	2.97328	3.53361	2.8804	3.47541	1.21712	0.83494	2.66687	2.02283	3.96242	1.1393	2.45577	4.10194	4.21641	2.43549	4.38885	3.14943	2.92732	2.43602	2.26259	1.04855
ENSMUSG00000005103	transiently_up-regulated	3.3861	2.06392	3.04772	0.0854466	3.55475	2.16933	3.83172	2.38549	0.21208	2.26759	1.23168	1.78109	0.624331	3.64804	0.328679	2.88778	3.0034	1.83123	3.47787	1.60045	0.393993	2.20055	2.63961	2.66465	0.645124	2.33915	4.06782	2.48749	3.17145	1.55548	2.61297	1.95837	2.52767	3.23787	3.31657	2.72655	0.334274	0.274952	2.65811	2.58479	0.346794	2.22911	2.42989	4.14988	2.59703	1.56356	2.71187	3.23968
ENSMUSG00000005125	down-regulated	1.97305	1.78926	1.96513	1.82721	1.85965	1.83803	1.93143	3.43147	1.62103	1.78474	1.77274	1.91291	4.62708	4.62708	1.91665	1.85658	4.62708	1.65964	1.9571	1.89474	1.83062	1.83302	1.91743	1.84233	1.77452	4.0586	3.20801	1.76469	3.03928	1.7059	1.86584	3.2085	1.80189	3.75511	1.65461	1.79869	1.59038	4.2717	3.48828	1.78456	4.62708	4.15628	1.79407	1.82853	1.78941	1.84505	3.91421	1.79876
ENSMUSG00000005148	down-regulated	3.64732	2.24223	4.11196	3.47247	2.43311	2.90029	3.06043	1.64688	3.12617	3.47631	3.3755	1.80123	1.68258	2.61446	2.74145	2.10029	2.38395	2.16752	2.23076	3.85435	3.04335	2.3764	1.80815	2.79851	3.30979	4.22572	1.91707	3.26092	2.65602	4.18044	2.11639	2.46494	3.76876	2.72253	3.2905	2.3767	3.48736	2.91907	2.51024	2.84826	2.2511	3.33654	3.59129	2.26508	2.95016	2.8275	2.86184	2.10145
ENSMUSG00000005360	up-regulated	1.58881	1.32388	1.3077	1.34829	1.41306	4.00795	1.56981	1.24648	1.72823	1.49715	1.63821	1.47621	1.32118	1.50035	1.9525	1.40585	1.55169	1.66264	1.33293	1.51368	1.59681	1.38156	1.63267	1.45077	1.54521	1.43074	1.48589	1.59648	1.54014	1.70235	1.44869	1.6259	1.61027	2.25184	1.88486	1.61971	1.7647	3.31161	1.53908	1.69024	3.53852	1.51388	1.95299	1.63261	2.57503	1.61432	1.61322	3.38334
ENSMUSG00000005370	transiently_up-regulated	4.54857	1.69562	2.80465	2.12382	3.21579	1.47485	0.0465702	1.72219	2.06668	3.07583	1.97014	3.01772	3.05564	2.02528	1.34521	3.09672	2.61034	3.21253	3.0718	3.0414	2.99446	1.35363	2.66822	0.780016	3.0602	2.8208	3.17055	0.93763	2.21625	3.64597	2.94752	2.62853	2.3211	2.00016	2.9985	1.6055	0.01	0.0869038	2.67028	2.25087	2.64367	2.83023	1.01728	0.847365	2.56795	2.07821	1.09675	2.82899
ENSMUSG00000005397	down-regulated	1.81746	1.5722	1.51569	1.54374	2.92596	1.53988	1.46203	2.03755	1.35985	2.77587	1.49815	1.4019	2.51159	1.45099	1.33752	1.49966	4.62708	4.62708	3.6169	4.20354	2.67169	1.51304	1.26534	2.52013	3.1465	1.51085	3.4365	1.36382	1.56544	3.99122	4.62708	4.56264	1.81134	3.39191	1.16609	4.62708	1.30155	3.91102	3.01472	1.30619	4.62708	2.90979	1.22567	4.62708	4.02774	2.13552	1.31352	3.72574
ENSMUSG00000005410	down-regulated	2.05347	2.71832	4.19129	0.732258	1.5481	3.30667	2.59248	3.03595	1.5022	0.01	1.09004	1.84218	2.19675	0.01	3.60466	2.42838	2.40364	2.54712	1.56408	2.96772	2.62774	2.71655	1.91965	1.68077	3.63161	3.78173	1.70175	2.29575	2.41304	2.62335	1.46707	2.23673	2.71382	1.85481	2.13366	3.82704	1.67185	1.25452	2.57911	1.33804	2.96784	2.97605	0.485875	2.21402	2.63132	3.01648	2.27925	2.30022
ENSMUSG00000005447	up-regulated	0.703535	2.53676	0.28893	1.99155	1.2804	2.13964	2.14401	2.88059	0.453553	2.38251	3.24793	3.35945	1.00043	2.40029	1.46438	0.376482	2.58712	0.541089	0.374614	2.43131	1.85633	0.283608	0.704246	3.3274	3.24451	2.10817	1.47617	1.0868	2.96855	2.65977	2.37278	0.77747	2.69787	2.84635	0.774017	0.350447	3.57533	2.74109	2.10746	2.11616	2.82988	1.00582	2.99934	1.80608	3.80774	1.08524	3.70406	2.03943
ENSMUSG00000005566	transiently_up-regulated	2.04404	1.36943	0.01	0.796962	2.50487	1.45532	2.90769	2.98354	2.51191	1.5465	2.05394	1.72585	2.0458	2.27011	2.25405	1.65757	2.48878	0.935846	1.62017	2.97727	1.49667	2.37503	1.40731	2.45929	1.87511	2.43965	1.83921	1.08679	1.4112	2.219	1.46125	2.48251	1.45719	0.603771	2.14884	2.03018	2.87561	2.33011	1.84389	2.03148	0.984305	2.6017	1.1967	2.01965	2.42463	1.98563	1.64729	1.90633
ENSMUSG00000005667	up-regulated	0.129789	1.38774	2.15833	1.14356	0.447532	1.40979	0.611742	1.84888	1.29546	0.502554	1.0478	1.06805	1.39945	0.519829	1.7643	2.22453	2.25707	0.64857	2.57479	1.24515	0.579476	1.25317	2.14832	0.520862	1.83027	1.08496	1.9971	2.18425	1.59364	1.37223	1.67207	2.41183	1.13876	0.435133	2.32228	2.59144	0.742577	0.860781	1.06055	1.96254	0.627169	2.33061	1.25088	1.35696	1.18434	0.623501	0.652637	1.48878
ENSMUSG00000005672	down-regulated	2.12986	3.07046	3.32607	4.25475	4.42453	3.21381	1.26946	4.53905	1.61856	3.59724	1.03275	3.81475	4.20562	1.75955	3.37912	4.62708	1.6799	2.96955	3.29642	2.03992	2.56474	3.52381	2.59659	3.15751	2.70825	3.80841	2.35671	2.82448	4.3573	3.90471	3.15746	3.55593	4.53737	3.27796	3.45726	3.92484	0.986983	2.91282	3.97249	2.6815	2.23682	2.0944	2.41512	1.35534	3.50649	2.46578	1.2858	1.4136
ENSMUSG00000005681	up-regulated	1.07445	1.18475	1.32319	1.25307	1.79463	1.94741	1.18114	1.73719	2.74936	1.2616	1.48591	2.03203	1.34381	1.53467	3.85075	1.24585	1.95779	1.34019	2.14855	1.39161	1.36363	2.2684	3.28251	1.29693	1.32378	1.20692	1.84498	2.43034	3.32515	1.32038	2.54559	2.12923	1.35926	1.50443	3.07518	1.24605	1.23965	1.29842	1.79116	1.39658	1.86605	1.32456	1.43808	2.22768	1.96745	2.38468	2.79257	1.22745
ENSMUSG00000005698	up-regulated	1.35245	3.57892	3.61714	1.67676	3.58142	1.38367	3.11212	1.13076	0.794797	2.37595	2.89844	1.74227	1.59479	2.35363	1.76755	2.21684	2.80878	2.66004	4.09335	0.399497	2.32107	2.01287	0.502389	0.853156	1.91778	3.41314	1.48385	2.78761	1.51757	1.81057	3.1597	2.0371	2.51048	1.53453	1.93498	1.05667	0.748958	2.55483	1.45249	2.97747	1.84636	1.54674	2.9648	2.4277	2.7825	1.76321	0.50599	2.0338
ENSMUSG00000005732	up-regulated	0.856998	0.534676	1.85591	3.20781	2.27429	1.74901	1.45187	3.08793	2.02448	1.88276	2.94963	1.69399	2.40702	0.395273	2.86143	3.12073	2.36664	2.60646	1.42071	1.7978	2.8135	3.4126	1.51001	1.53438	2.21526	1.49353	1.92034	1.75744	0.836083	1.96917	1.68753	2.49142	2.25134	0.196388	1.75736	0.385271	0.01	3.69949	1.62994	1.79021	1.21085	2.61236	1.11708	1.24811	2.31672	2.10081	1.36471	2.64284
ENSMUSG00000005873	up-regulated	1.92737	4.01233	1.12074	1.30304	1.06935	3.14464	1.58823	2.80111	2.82821	1.34098	2.54041	3.16384	2.20626	3.11811	1.74041	3.69137	1.99015	0.883846	3.38081	0.969036	0.983832	2.31111	2.1248	3.0113	3.39359	1.64627	2.7323	2.3094	1.15317	1.46317	1.94004	1.78215	0.890031	1.41692	3.79121	2.03573	1.78467	1.78988	2.58152	1.238	1.5257	2.63899	0.750461	3.02979	1.8479	1.31079	3.7493	1.77622
ENSMUSG00000005892	down-regulated	2.03756	3.20859	2.01071	2.64523	2.4262	2.26977	3.4074	3.93246	1.20714	2.9964	2.16524	3.07926	3.96573	2.01782	1.82169	1.3696	2.57965	4.08047	3.2884	3.39478	3.59867	2.9387	2.796	2.85089	1.67869	3.15915	2.54923	2.4602	1.58376	1.49274	4.62708	3.87167	2.81291	4.62708	0.786894	2.48051	1.09579	2.99108	3.31461	2.68745	2.34902	3.02618	2.88548	1.47924	4.06294	1.47042	3.20601	2.57968
ENSMUSG00000005973	down-regulated	1.28203	0.961687	0.932478	4.41341	4.09638	4.62708	1.18603	2.4791	2.98815	3.84094	2.40713	2.15626	3.56986	2.83243	2.89825	2.37424	2.23599	3.61235	2.86947	3.74126	4.62708	3.38376	2.35066	3.93999	1.17995	0.771838	1.63665	2.80891	1.48042	2.19401	3.34975	2.81222	3.78121	3.3925	1.27639	3.0894	1.24598	3.82173	1.75964	2.03482	4.24618	2.93927	2.35526	2.17408	3.73582	2.09203	0.655827	3.34816
ENSMUSG00000006056	down-regulated	4.62708	3.22207	1.65718	3.52314	4.62708	2.28618	3.23621	1.69027	1.58876	1.67554	4.62708	1.63192	2.81083	4.0402	4.35126	2.62904	4.62708	1.59269	1.66089	3.93505	1.58748	1.6829	3.77495	1.64819	4.62708	2.65199	4.10822	1.60855	3.34976	4.62708	2.7703	3.09473	2.35849	1.72601	1.52326	3.12009	2.25531	1.58002	1.59718	1.59401	1.57595	3.32565	1.5574	4.62708	2.53576	2.83034	1.57969	2.7015
ENSMUSG00000006057	down-regulated	1.19522	1.56583	0.28808	2.16087	1.24512	3.14168	2.70048	3.54699	0.0725787	1.6137	3.75162	1.99256	2.34227	1.07271	3.58638	3.65576	1.23955	2.1798	3.05022	2.39657	0.984388	3.74571	1.73856	1.46282	3.4816	1.60824	3.59922	1.36133	0.837762	2.73068	2.72693	4.49967	3.59729	3.09417	2.75319	4.62708	1.49996	1.75641	1.6547	2.92498	1.45084	2.33244	1.85885	3.19371	3.09538	2.41659	1.88381	3.67038
ENSMUSG00000006205	down-regulated	4.62708	1.72912	1.68148	1.70847	3.69853	1.70889	1.67633	1.72655	1.64962	1.70199	1.63267	1.63479	1.6733	2.84166	3.15763	1.68639	1.62656	1.64279	1.67455	1.62641	1.61994	1.69433	4.62708	1.66965	1.65137	1.69311	4.62708	3.61585	3.90001	1.61391	1.65938	1.65609	1.61885	1.75115	1.56776	1.67809	1.62599	1.62413	1.62486	3.76611	1.60021	1.85414	1.57492	1.61509	1.60403	3.27077	1.64524	3.26118
ENSMUSG00000006219	transiently_up-regulated	1.0449	1.71872	0.485911	2.88592	1.12839	0.44237	1.78385	1.74068	1.55095	3.071	2.57742	1.1356	3.55969	1.84058	1.18191	0.317243	1.10928	1.429	3.01832	2.57584	2.60254	1.13879	2.50987	4.10923	2.28027	2.86248	2.40056	2.18234	1.72618	2.5453	2.39261	3.59459	2.36998	2.94563	3.19825	1.43116	0.312133	2.26519	2.09594	1.20976	1.80073	1.51748	2.17227	2.93089	1.59122	3.46047	3.20075	2.62063
ENSMUSG00000006301	down-regulated	1.63138	4.51205	3.66715	1.36412	1.86316	3.88132	2.58976	3.2507	1.16843	2.01718	2.89134	2.66357	3.64129	2.84806	3.17796	4.62708	3.70921	3.95358	2.39181	3.79863	1.26195	2.37714	2.93803	3.39027	1.27842	1.30434	2.58989	2.30041	4.62708	2.74527	2.83127	1.16328	1.27702	1.35333	3.77366	4.39314	3.21645	3.66995	3.25329	1.2484	1.28928	2.98225	1.21698	3.16401	2.724	1.27828	1.28849	2.77742
ENSMUSG00000006313	transiently_up-regulated	1.6829	1.53017	1.68631	2.67181	3.22881	1.57401	1.66536	1.6194	1.37772	1.53108	1.52442	1.64462	1.69595	1.47792	1.60551	1.56832	2.54825	1.46685	4.23684	2.74136	1.5606	1.59144	1.6531	1.56974	1.52335	1.71519	4.62708	1.51606	1.70511	2.33489	2.30423	3.28268	1.54958	3.91931	3.50712	4.17832	1.36563	1.46125	1.64783	3.85044	1.52646	3.14069	2.48902	3.90158	2.95112	1.58813	1.57301	1.54156
ENSMUSG00000006342	down-regulated	4.34532	1.77873	4.62708	1.72802	1.68607	2.13897	1.79422	1.71958	1.77768	1.73717	1.66858	1.63127	1.64154	1.74421	1.62918	1.70781	1.64843	1.73331	1.64955	4.08532	1.6551	3.77869	1.5774	3.57038	2.43191	4.0308	1.751	1.68734	1.79631	1.70149	1.67049	1.74455	1.65895	1.79327	1.67683	1.74822	3.60154	1.70162	3.07816	1.64404	3.77451	1.68373	4.62708	1.66124	2.14291	1.62989	1.64114	3.38438
ENSMUSG00000006356	up-regulated	4.12722	4.021	4.62708	1.25593	3.5049	3.45878	1.41044	1.8464	2.41792	0.542558	1.91983	2.72013	3.57202	2.05841	2.52225	3.90114	2.57529	2.20135	0.981533	2.42909	0.562546	1.97353	4.52673	2.3872	1.27548	0.49807	0.50088	1.9598	2.09742	1.18591	1.84338	1.2285	1.62519	0.434473	3.62283	2.45549	2.36145	2.1995	3.29882	2.09853	2.32443	1.5314	1.50438	1.96026	1.0858	2.71531	0.649172	2.41098
ENSMUSG00000006369	down-regulated	2.01657	3.60694	3.23222	4.3472	2.43739	4.45084	3.21051	2.57561	3.92948	2.52319	0.914762	3.76231	4.62708	2.77378	2.54888	2.48788	4.54203	3.08999	1.72207	1.0533	4.08638	3.75524	0.879905	4.62708	2.42252	2.33518	1.13669	1.40143	2.27527	4.02834	4.10808	3.47125	3.24587	3.30493	1.60146	3.28656	3.07928	2.46019	2.53095	1.50677	4.26138	3.97724	2.75521	0.909442	3.46011	1.9236	4.02606	3.50365
ENSMUSG00000006378	down-regulated	0.603533	3.13077	4.01761	4.00729	3.12559	4.62708	1.96397	3.78289	2.03822	3.77082	2.1353	1.68851	3.40281	3.48455	3.01836	3.29644	3.53024	1.33348	3.16665	2.75262	1.80886	2.18221	0.01	3.69836	2.80458	2.6767	2.78039	3.24113	3.31214	3.6927	3.7138	2.85822	3.20072	2.15482	1.12385	4.02091	3.9439	3.61682	2.69844	2.8056	3.06922	2.18688	2.10924	2.24404	2.55687	2.57925	2.17771	2.65979
ENSMUSG00000006412	up-regulated	0.78455	2.39961	4.1535	2.1772	2.78692	2.97015	4.10383	1.57847	3.01083	2.19415	2.2945	2.45761	2.44478	1.80584	1.47337	1.37302	1.65937	3.57243	2.26886	1.5683	2.56236	3.05814	2.34663	1.63424	2.27592	0.824324	1.40605	1.44232	0.379616	1.40369	2.04282	1.09886	3.61965	1.80271	1.0771	3.42774	2.44638	1.32941	3.10636	2.89564	2.742	1.40729	1.67359	1.57058	0.687992	1.13252	0.727171	1.32776
ENSMUSG00000006442	up-regulated	2.03947	2.50574	1.71934	1.93058	2.19801	0.01	0.01	2.35325	1.0977	1.37887	2.22085	1.55046	1.96551	1.71712	1.6094	1.83224	2.57873	1.60473	0.212268	2.57816	2.24417	0.636763	1.04541	0.07532	1.63748	0.01	1.33779	3.03505	0.967834	1.41583	0.762158	2.2666	2.34448	1.19288	1.6387	2.31423	1.07281	2.15181	1.32535	2.20591	0.841397	1.7072	2.91395	0.456299	3.2994	2.29611	1.52312	1.66422
ENSMUSG00000006457	up-regulated	1.21434	1.41318	1.40019	1.42447	1.4563	1.41911	1.58057	1.37127	1.62379	1.50083	1.57241	1.48674	1.40671	1.50409	1.53821	1.45348	1.52665	4.10103	1.41315	1.50617	1.55035	1.45453	1.56565	1.47617	1.52539	3.0314	1.49555	1.55156	1.48118	1.60665	1.69808	1.59211	1.5575	1.39926	1.71783	2.83648	1.64131	1.59516	1.62407	1.59837	1.59534	1.50798	1.63858	4.61063	1.58316	1.55836	1.59475	1.46491
ENSMUSG00000006476	up-regulated	2.00377	2.06033	1.81611	1.99252	1.91076	2.02604	2.10909	1.95454	2.1749	1.97298	1.91382	4.49517	1.79387	2.05726	1.81389	1.95808	1.85252	2.06329	1.81399	1.80579	1.8759	1.96613	1.7087	1.93351	1.96163	2.01989	2.0006	1.94801	2.1648	1.97522	1.88257	2.08157	1.88703	2.12847	1.97853	1.97656	2.10764	1.9955	1.82921	1.86864	1.888	1.89544	1.83078	1.89636	1.87784	1.82275	1.84772	1.99091
ENSMUSG00000006494	up-regulated	0.438751	1.9865	1.9073	0.852089	2.61746	0.841557	1.09817	0.737085	1.2763	3.19164	1.21029	1.03394	0.844594	1.83192	1.1484	0.923965	1.11737	1.22653	1.87316	1.06939	1.56176	0.894438	1.23054	0.979785	1.09837	0.952629	1.02214	1.8505	1.22952	1.27037	0.994966	1.16747	2.57891	1.91088	1.66942	0.97768	1.34203	1.25095	2.53261	1.8108	1.26647	1.05863	1.32633	1.19806	1.41609	1.19329	3.03067	0.944577
ENSMUSG00000006575	down-regulated	2.0212	2.54274	4.62708	1.69746	4.34688	2.41682	1.50389	2.57046	2.06734	2.19457	1.47773	2.96324	2.97368	2.91508	4.49893	3.56847	2.41854	1.43653	1.73566	1.59272	1.69924	1.67476	1.51196	4.62708	3.14125	1.62774	4.62708	2.33949	4.62708	1.41766	3.49531	1.67558	4.22857	1.7207	4.26282	2.87916	1.34871	1.46081	2.96843	2.4132	2.94172	1.7679	1.41272	1.48474	1.46527	3.42176	1.55658	4.62708
ENSMUSG00000006651	transiently_up-regulated	0.2276	1.65205	0.353513	0.422891	2.54363	2.56055	0.616207	2.85292	0.68639	0.514583	1.90092	2.53521	2.02958	1.55324	1.49046	0.496261	1.81541	0.819084	2.56318	2.02418	0.515372	1.31733	2.38008	0.570206	0.72545	1.99182	0.506425	2.64695	0.553272	2.47537	2.26712	3.123	2.27421	1.1735	0.702397	1.45357	0.669114	2.0861	1.65128	1.01396	1.46078	3.16363	1.65238	1.72986	2.65548	2.01211	2.47831	2.2657
ENSMUSG00000006818	down-regulated	1.62738	2.85985	1.10941	3.33884	3.7948	3.71725	3.05444	1.93774	4.24197	2.5904	2.06081	2.68226	2.99505	3.82856	3.06982	2.34378	3.80512	0.454766	3.66848	2.15495	2.4497	2.99517	0.956348	2.41698	3.63954	2.61692	3.21704	3.44126	3.19678	3.45763	3.3909	2.63043	3.07633	3.01378	0.711628	3.11141	2.39683	2.10519	1.8714	1.14233	4.08468	3.75538	1.4768	3.13554	2.43228	1.94887	2.23288	3.5881
ENSMUSG00000006941	up-regulated	0.731431	1.29463	0.755925	0.726645	1.28243	1.63815	0.838211	1.36266	2.1268	1.43792	4.35404	2.37951	2.71827	1.28752	2.00429	2.94905	1.30663	1.75547	1.44807	1.27223	2.10174	2.65446	0.784368	3.50209	2.48933	2.4826	2.01374	2.93904	1.99122	0.735025	0.934919	0.879922	0.760199	3.12151	2.20922	1.28305	2.2963	3.81834	0.750051	0.822334	1.33386	2.38933	2.4908	3.80943	1.40739	1.84064	0.808109	3.41187
ENSMUSG00000007039	down-regulated	1.6471	3.13982	2.99068	3.49708	1.77751	4.62708	0.8299	2.47435	2.95378	3.06729	3.8754	0.962555	4.46815	3.09906	2.28253	1.82477	2.37318	2.44656	4.40113	2.02137	4.04842	2.20355	0.92069	4.0166	2.12017	2.0973	3.93863	2.88606	3.03246	2.36147	1.5511	1.96437	2.12956	0.883496	0.762841	2.71628	2.23917	3.67446	4.35776	3.29186	3.06595	2.3163	3.82235	2.66814	2.15788	0.867867	0.861234	2.39038
ENSMUSG00000007379	down-regulated	3.68418	2.84919	4.62708	1.19604	3.07357	2.91366	1.2732	3.59356	3.26892	3.16494	4.07624	1.25496	1.42177	2.29534	3.53769	1.1889	2.41963	1.1301	4.62708	2.933	3.74763	4.02116	3.94099	2.24354	2.62086	1.28438	1.13453	1.11155	3.75012	2.61419	3.4583	3.01789	2.82784	1.22461	1.04841	1.52981	4.30515	1.78546	2.55444	2.78041	4.04925	1.15127	4.62708	1.98179	3.14732	4.26025	2.46417	1.14524
ENSMUSG00000007415	up-regulated	0.0717602	2.49904	4.62708	2.41515	2.96765	0.290074	1.05528	0.722281	1.39073	0.398612	1.01902	3.07478	1.77376	0.441132	1.43671	2.97133	3.86341	1.33781	1.94622	2.33026	1.59584	1.24479	2.66616	2.24547	3.22362	2.7952	1.84979	1.18418	2.1904	0.750854	2.1437	2.64219	2.14962	0.931856	3.20941	2.63331	3.29245	1.72496	1.73818	2.14334	1.76113	1.23671	0.568361	2.11314	2.13754	0.670026	2.59047	0.351361
ENSMUSG00000007670	up-regulated	0.631272	1.85548	0.861528	1.18302	1.57719	0.927826	2.85424	1.92546	1.04901	1.1367	1.01199	1.28238	1.95803	0.738323	0.970885	1.15229	1.36071	2.50671	1.52435	2.24772	1.5764	0.670349	3.59061	1.29026	1.9149	1.09738	2.89849	2.27796	1.33922	2.1309	1.46755	1.98984	2.77022	2.69274	1.75866	1.85041	0.626667	3.53455	2.13376	1.36995	1.19973	0.694855	2.70643	0.825677	0.957597	2.68523	2.96305	2.16993
ENSMUSG00000007872	transiently_up-regulated	1.49758	1.50675	1.28705	2.7142	1.36132	1.43448	2.55208	1.43125	1.56625	4.21401	2.28302	1.2539	1.2654	1.95377	1.25563	1.41751	1.57515	2.34488	1.85089	1.90981	1.32417	1.41499	4.03606	1.38366	1.78205	2.61874	1.4348	1.37496	2.67093	1.39505	4.22255	2.63035	3.11722	2.1677	1.37097	1.41655	1.53264	1.43075	1.27352	1.30543	2.48176	1.33636	1.90983	2.01044	1.32721	1.27596	1.68809	1.4325
ENSMUSG00000007891	down-regulated	4.62708	3.01137	4.62708	2.66506	3.67885	3.0241	3.17678	2.65418	2.20416	3.31356	1.76562	3.51361	3.51568	2.87917	3.51219	4.05001	3.71704	2.89922	2.85056	2.00732	3.8405	1.59706	3.76825	3.22482	2.15303	2.89804	2.35286	2.74171	4.62708	1.5767	3.12777	2.23833	3.38646	3.67912	3.86653	2.30485	2.39827	2.80679	1.54815	3.31012	2.27628	1.69987	2.32656	2.82977	2.32416	2.93539	2.79376	2.97345
ENSMUSG00000008035	up-regulated	1.08542	1.26795	1.24764	1.27584	1.30189	1.27062	1.3856	2.18594	2.65583	1.37048	1.40743	1.32567	1.25279	1.35039	3.53028	1.30098	2.04306	1.42666	1.25933	3.63314	2.41965	1.29004	1.39414	2.97838	1.3664	1.31586	2.38348	1.38968	2.11996	2.24619	1.85963	1.41042	1.39296	1.31434	3.30439	3.95366	1.47675	1.43093	1.3752	1.42943	1.42735	1.35937	1.44835	1.41658	1.41594	1.3915	1.418	1.3125
ENSMUSG00000008496	up-regulated	1.387	1.73624	1.56377	1.71188	1.71128	1.6971	1.96826	1.60422	2.14015	1.82032	1.89657	1.69042	1.56024	1.8779	1.78038	1.73627	1.84133	2.01396	1.58292	1.72473	1.83813	1.72175	1.75827	1.75682	1.85205	1.79686	1.82917	1.8849	1.90863	1.98885	1.7219	1.99597	1.85635	1.75665	2.13958	1.7871	2.12597	1.98331	1.76068	1.90946	1.91673	1.78337	1.92111	1.88062	1.89117	1.81772	1.83311	1.77475
ENSMUSG00000008668	up-regulated	3.63997	2.83016	1.23839	2.45113	2.92787	3.00907	2.60212	1.69417	2.41245	0.92553	4.62708	2.19676	2.24075	1.40148	2.56178	2.38129	0.904877	1.91964	2.56106	1.68126	2.28772	2.02099	1.78229	1.18804	1.90146	1.95053	1.79299	3.37455	2.88338	2.64025	2.44763	1.52201	0.815006	0.592418	3.90957	1.93075	3.12508	3.12386	1.30269	2.9093	2.8885	2.07857	2.83293	3.10754	1.62632	2.34746	2.14433	1.65286
ENSMUSG00000009585	down-regulated	1.37257	1.88702	0.709396	4.12423	3.1887	2.63331	0.968046	3.55372	0.988615	1.67356	1.26984	3.66638	3.29614	2.0874	1.64748	1.71102	3.19036	4.08838	2.59508	3.70295	4.23333	2.95871	1.26674	2.10123	3.25674	1.12432	3.30583	1.72128	3.30244	3.23326	4.02386	2.50288	2.41713	1.25223	3.41597	3.94328	1.92742	1.71513	1.00541	1.18416	3.34506	2.24049	2.05064	2.30251	2.498	1.90378	2.78601	2.3594
ENSMUSG00000009828	up-regulated	1.45375	1.52456	1.4851	1.51182	1.49819	4.59694	1.54987	1.52114	1.58533	1.55854	1.55359	1.54444	1.51978	1.53147	1.55951	1.57504	1.96124	1.58863	3.61679	1.5505	4.28237	4.19951	3.11131	1.57505	3.58257	1.54396	1.59916	1.57164	1.53653	1.58323	4.62708	1.67281	1.57889	1.50489	1.62298	1.55874	1.58322	1.59686	1.59093	1.54064	1.54192	1.54611	3.98894	2.61814	1.58105	2.17351	1.56249	1.51055
ENSMUSG00000009927	up-regulated	1.14773	1.86647	2.39178	1.40246	1.31355	1.97963	1.44542	0.947557	0.645134	2.52541	1.72579	1.50933	2.27432	2.04632	2.63142	0.851836	1.16396	3.6492	1.70709	1.75809	1.64814	2.21794	0.966581	2.31575	3.0345	0.859254	2.00669	2.70494	0.669865	0.993849	2.03231	2.21781	1.03395	1.74334	1.78983	1.46825	2.48127	1.17939	3.10876	1.97117	3.67411	2.29884	3.07832	1.71807	3.16212	3.15967	2.89778	1.63658
ENSMUSG00000010051	down-regulated	2.19538	3.18401	2.03475	1.83265	4.62708	1.87792	1.64329	1.91896	4.62708	1.81961	1.61911	3.25263	3.29288	1.70337	1.65227	3.28785	1.72469	1.56834	1.87726	1.70402	4.62708	4.41276	3.63199	4.62708	3.02947	1.82593	3.3047	3.69001	3.40618	1.53947	1.75441	4.44314	4.62708	1.8711	1.38778	2.54466	4.62708	1.5883	1.72123	1.5545	3.00916	1.69968	1.57259	1.60106	1.64301	4.62708	2.52807	4.62708
ENSMUSG00000010122	transiently_up-regulated	0.957882	1.30106	1.44211	4.00368	1.49091	1.3665	1.56007	1.28866	1.64915	3.08501	1.72401	1.62851	3.62436	1.4873	1.73573	1.45277	1.67333	1.67629	1.69037	1.66386	1.70531	1.42221	1.8509	1.51557	1.61495	1.43879	1.50885	3.51335	1.40639	1.75128	1.56591	1.60267	2.04432	1.22616	1.9397	4.62708	1.73073	4.62708	3.10511	1.90784	1.78816	1.61947	3.85767	1.72946	2.90438	1.75797	1.74067	1.46927
ENSMUSG00000010751	up-regulated	0.922327	2.48159	3.96337	1.06262	1.89323	1.15824	1.66763	1.01041	1.27465	2.13491	2.33067	1.02681	0.96914	1.82515	3.69603	2.31028	1.07583	1.20422	1.5063	3.88236	1.36303	1.45401	1.0439	4.55637	2.27078	1.52412	1.1311	1.13205	2.33151	1.18117	3.24361	1.58783	3.1881	1.64536	3.4509	3.01221	1.28458	1.37016	1.34411	1.13188	2.67373	3.04981	1.13176	1.13853	1.27019	3.25064	1.09567	1.71522
ENSMUSG00000011179	up-regulated	0.347235	0.147872	0.01	1.57546	1.19242	0.992746	1.20337	0.940186	1.27005	0.320759	1.87723	1.17225	2.47011	1.72806	0.387353	2.71447	1.04893	3.72621	1.57925	1.55376	1.76829	0.921795	1.71263	0.80007	1.93453	1.79429	1.0699	1.41899	0.909933	1.44057	1.58874	2.53999	1.58654	1.56915	1.25801	0.494487	1.87619	0.588736	2.00265	2.48992	1.50236	3.10473	1.86948	1.78219	0.772932	2.46824	1.58187	2.40566
ENSMUSG00000011267	down-regulated	1.75265	1.34849	3.73502	3.48947	1.146	2.50164	2.17581	1.35103	0.977755	2.23331	0.912181	2.85961	2.30301	4.12239	4.29283	1.19499	3.89887	2.64499	2.94869	1.07113	2.27124	3.82252	2.32587	3.62414	1.04829	1.17031	4.00576	2.56153	2.7218	2.74626	3.34553	4.44779	2.99	2.38017	3.55925	2.34112	2.18895	1.72566	2.89148	1.75968	2.4736	3.36451	2.42816	2.72981	3.95993	3.22878	2.31269	2.73857
ENSMUSG00000011751	up-regulated	1.06403	3.04603	1.7169	1.35657	1.37654	1.305	1.40035	1.2591	1.47314	1.44826	1.54935	1.45517	1.36282	2.13521	1.8887	1.35501	1.48218	1.50565	1.3627	1.47591	1.50123	1.33729	1.58363	1.40408	1.95415	1.34782	2.52483	1.47493	2.44462	1.52964	2.14898	1.49759	1.50541	1.22534	1.73814	1.37737	1.51973	2.62398	1.48292	1.56083	2.81316	1.46191	1.60178	1.51566	1.53931	1.53115	1.52144	1.35591
ENSMUSG00000011884	down-regulated	3.15114	4.62708	3.28808	3.42336	3.04044	2.7298	0.283297	4.15671	0.130641	0.737058	2.94337	2.03629	2.75114	2.06105	2.46063	3.00159	2.67095	4.1104	3.31941	2.23668	1.44382	3.43997	3.20934	3.92832	3.83978	2.90673	1.3496	3.71655	1.17108	1.38562	2.65757	3.50489	1.33274	2.45797	3.3553	0.912283	2.90388	3.58617	3.88976	3.02745	2.40631	3.58113	2.65917	3.25904	3.89203	2.05826	2.38906	1.32104
ENSMUSG00000012396	down-regulated	3.74887	4.09558	4.06994	2.63139	4.02656	3.83002	2.64195	2.59325	3.3605	2.83316	2.47056	2.66722	4.3108	3.60773	2.29754	3.57374	3.19964	2.26757	4.06616	3.65958	2.74631	2.07393	2.93154	2.24359	3.20924	4.36768	2.59609	2.55162	3.11187	3.15338	3.78503	3.61407	3.40038	3.8361	2.83568	3.61054	1.67752	2.75627	2.62657	2.66177	4.11769	2.85714	2.72744	3.18798	3.37474	2.43987	2.72009	3.20498
ENSMUSG00000012405	down-regulated	1.63688	0.739787	4.62708	1.08483	2.30488	3.33626	1.72533	2.03754	2.57776	3.46056	0.924095	2.88081	2.34041	1.13879	2.19715	4.62708	1.65888	4.62708	1.81277	3.02636	3.28223	2.17677	0.753034	0.616528	1.61174	1.6226	2.18864	2.96852	2.03021	3.83162	3.22853	3.20656	1.82025	3.62252	2.40972	2.34084	2.90148	0.996466	2.33576	2.66561	2.37949	3.698	1.06683	1.52902	0.734904	4.01644	0.802541	1.31031
ENSMUSG00000012422	up-regulated	1.64641	0.01	0.287926	2.46456	0.94393	3.13794	0.749124	2.37458	0.01	2.31347	2.39655	0.54486	3.77298	1.82084	0.0363954	1.67714	1.94314	0.336707	1.03146	3.04819	2.79165	2.47974	4.43674	0.672011	1.42028	1.11818	1.54138	2.29888	2.63623	2.15732	2.96181	3.44037	1.28917	0.888923	1.01991	3.52601	1.34319	3.03012	1.82117	1.98229	1.73432	2.52757	2.92414	3.1196	1.25843	2.74579	1.80197	1.20615
ENSMUSG00000013236	up-regulated	0.681928	2.22349	1.02693	1.97324	1.39342	1.77395	0.871533	1.812	0.93854	1.15067	3.37433	2.13384	1.5183	2.5031	1.66553	4.10801	1.22842	3.85149	3.7045	1.35915	1.18789	2.2853	3.23511	2.42183	1.03699	0.877985	1.56202	2.04512	0.70346	2.41207	2.67693	2.71474	1.31136	0.645513	2.4596	0.942029	1.03512	1.64853	1.25139	3.26674	2.42951	1.09442	2.30164	1.57204	1.23822	1.92711	1.58057	3.48821
ENSMUSG00000013275	down-regulated	1.45932	3.76443	3.77709	4.28537	2.92081	1.48002	3.6632	3.46502	2.62542	1.44335	1.45502	4.02698	1.46792	3.93625	1.48615	1.44803	1.76093	2.65984	1.74183	2.08613	3.932	1.4569	2.98118	1.44902	4.11325	3.76845	3.18978	3.56323	1.65904	1.43606	4.62708	2.10114	2.42847	4.62708	2.96058	4.62708	1.43976	3.59301	3.99827	1.68884	1.44572	4.54915	1.46172	3.24626	3.27129	1.50586	1.61645	2.98179
ENSMUSG00000013662	up-regulated	0.418168	1.61896	0.6734	0.630927	2.58734	0.634685	2.70354	3.10134	0.772728	0.727983	0.803655	2.46534	0.699668	0.680351	3.18867	3.11978	0.799154	0.763406	1.31303	3.09843	2.26072	0.981388	1.532	1.01761	1.67595	1.65791	1.07103	0.797952	2.2189	0.870335	0.739375	2.66065	3.35857	1.96641	2.04819	0.684397	2.93852	2.28038	3.02618	1.97823	1.99518	2.42353	0.893318	0.825787	2.46622	0.880007	2.69859	2.41264
ENSMUSG00000013663	up-regulated	0.823366	1.02727	1.16536	2.53897	1.17892	2.32429	2.3281	1.0393	1.23623	2.64989	1.31011	1.28467	1.74335	1.14047	1.32808	1.9511	1.32944	3.79772	2.58072	1.29368	2.23789	1.20235	1.51107	1.19595	2.01468	2.89898	1.17731	1.28963	1.04798	1.31526	1.22475	1.20576	2.46195	0.969393	4.21927	3.0072	2.92474	1.57916	1.49513	1.87817	1.61618	2.21651	2.44408	1.31663	1.87174	1.39133	1.3839	1.14545
ENSMUSG00000013698	up-regulated	1.60749	1.7576	1.31053	1.61807	1.47515	1.57914	1.78708	1.53284	1.89567	1.59579	1.47322	1.28707	1.27486	1.7195	1.31108	1.541	1.38753	1.71466	1.30749	1.29706	1.41142	1.55361	1.14231	1.50207	1.54889	3.20974	1.61082	1.52771	1.87512	1.57324	1.41989	1.74357	1.42958	1.84623	3.91902	1.57155	1.78775	1.60558	1.33523	1.40116	1.43228	1.44165	1.34078	2.2354	1.41553	1.33835	1.36623	1.60911
ENSMUSG00000013766	down-regulated	4.62708	1.85374	1.96959	1.86088	1.8389	4.62708	1.62049	2.01828	3.41667	4.05068	3.29961	4.62708	3.07578	4.31155	4.10127	1.82541	1.78674	3.80808	4.62708	3.0149	1.69436	2.99985	4.17317	4.22074	3.65088	1.89498	1.73838	3.20893	1.75445	1.56156	1.81981	4.10402	4.62708	1.85088	1.52318	3.54688	1.48772	1.622	1.7638	1.6165	2.63486	1.77683	1.59363	1.65483	1.6385	1.71997	1.6919	1.79357
ENSMUSG00000013921	up-regulated	1.69592	1.80618	1.65306	1.76935	2.77622	1.76115	1.88453	1.72599	1.95612	1.78666	1.77811	1.67631	1.64206	1.83903	1.70443	1.75954	1.72344	1.87468	1.65672	1.68727	1.74668	1.7597	1.65109	1.7533	1.78916	1.80239	1.8014	2.21125	1.89553	4.62708	1.72162	1.87867	1.75617	1.8422	1.86639	1.78026	1.922	1.83635	1.70665	1.76062	1.77121	1.74235	1.74616	1.76629	1.76039	1.7175	1.73261	1.78382
ENSMUSG00000014245	down-regulated	1.01199	1.0659	0.889818	4.06473	0.824475	4.5413	2.46715	1.07017	4.12334	0.825299	3.32862	3.48874	0.912824	3.03344	2.22467	0.805564	4.04329	0.735863	2.64033	1.78479	3.4245	2.45532	1.01036	0.815347	3.03961	2.90862	0.817866	0.914825	3.21328	2.5807	3.50135	0.83921	2.86321	1.3387	1.22954	1.84824	2.30774	3.3392	2.78012	3.30273	0.919954	0.835445	3.00131	2.72315	2.54071	1.85309	2.48301	2.73987
ENSMUSG00000014294	up-regulated	0.364608	1.08149	1.29491	2.03907	1.29743	1.55794	2.59099	1.121	1.3039	1.6429	3.6108	1.05474	1.23475	0.905681	2.35516	0.380491	2.56683	3.54375	0.517879	2.5354	1.23461	2.08472	0.201833	1.90084	2.02695	1.11339	1.22433	1.71821	0.793011	1.75441	2.97855	1.63337	1.64574	2.0151	2.58513	2.04844	3.37179	1.68952	2.81903	1.8521	0.511449	1.34342	2.26045	2.6343	2.62273	1.1369	1.93898	1.71693
ENSMUSG00000014313	up-regulated	3.42297	2.51212	3.0776	4.62708	2.64608	2.14397	2.46732	1.68887	3.76998	3.2385	3.39463	2.62951	2.34446	1.53573	2.78832	1.73553	3.33253	1.68673	3.42166	1.73713	1.37496	2.24669	2.97139	3.4728	3.46928	2.91338	2.51329	3.92427	1.5567	1.58616	2.23499	2.18607	1.99185	1.59753	3.55663	2.19925	3.82318	2.35775	1.65499	3.86649	2.9923	2.55855	2.78275	2.41458	2.58249	2.89058	1.61998	2.48721
ENSMUSG00000014444	up-regulated	1.43641	3.24329	2.4375	1.41271	2.7876	1.40674	3.55159	1.4201	2.78378	1.39507	2.48469	2.68921	1.68658	1.48358	1.42001	1.42049	1.7154	2.1888	1.44066	1.75483	1.42308	1.4314	2.55185	1.41374	1.39323	1.40025	1.65844	1.41414	3.91408	1.37714	1.62466	1.36252	1.86892	1.38145	3.80276	1.42559	1.3824	2.05387	1.42007	1.39936	1.39607	2.35725	4.42112	1.41003	2.57171	1.96968	4.11582	1.84422
ENSMUSG00000014859	up-regulated	0.341384	1.20688	3.31515	2.15775	2.77585	2.42479	0.899195	1.93446	0.347749	0.632291	2.52978	1.96103	0.995056	0.888757	1.15115	0.01	2.83738	0.228491	2.62354	1.67039	0.576636	1.41271	2.36409	3.4442	1.18857	1.77735	2.79806	2.14266	0.350013	1.59352	2.44949	2.454	2.48788	1.82481	3.05126	1.69959	0.01	2.17163	2.41242	2.04909	3.43186	0.605108	1.95847	1.06529	0.757326	0.01	0.808606	2.94432
ENSMUSG00000014907	up-regulated	1.10986	1.42424	1.16744	1.55049	1.59291	1.27261	1.64711	1.24607	1.58574	1.61762	3.88954	1.31461	1.27472	4.62708	1.4897	1.34947	1.31823	4.62708	2.27498	1.37209	1.65595	1.42024	1.90889	2.42388	1.35192	1.33387	1.46837	4.25124	1.71533	1.61351	1.58495	1.90798	1.37059	2.4182	1.7694	1.48902	1.56712	1.93642	3.37005	1.63642	1.37199	1.59959	1.56837	2.57158	1.35618	2.7956	2.38441	1.38839
ENSMUSG00000014932	down-regulated	3.26348	4.58618	3.14826	4.62708	4.52324	1.84133	1.09959	4.62708	4.5783	2.13526	4.62708	3.48809	3.17885	2.79215	2.95331	3.32354	3.09001	2.62748	2.63904	2.35645	1.44549	3.55517	3.71575	4.21191	4.62708	4.28753	1.72548	2.50708	3.58844	1.92096	4.62708	2.33011	4.62708	2.18664	1.34301	1.2257	1.79873	3.90121	1.87375	3.6498	4.40011	2.42815	2.61702	1.86974	1.22758	2.92017	1.50971	4.26722
ENSMUSG00000015112	down-regulated	1.53512	1.91776	1.98647	2.34235	0.397948	2.56594	1.75262	4.57943	2.57535	3.16132	0.42897	2.5864	3.72788	1.9981	1.67364	1.88896	1.31901	0.766601	3.69596	1.19942	1.7424	2.72343	3.29308	0.433401	1.6957	0.814812	0.464249	1.59398	2.74089	3.94446	4.51429	1.49069	2.81654	1.97942	2.36906	1.4655	1.95943	3.32251	2.37795	0.647543	4.31238	2.36016	2.22512	1.60713	0.509702	1.60049	2.35056	2.53909
ENSMUSG00000015143	down-regulated	2.96877	1.8488	3.27915	3.03547	1.77191	1.62033	2.93478	4.18155	3.08717	3.74105	1.03374	3.71865	2.8127	2.20067	4.62708	3.0801	1.72216	2.99065	3.32744	3.92264	3.74333	2.47494	1.3342	1.91469	3.18253	2.00695	2.97138	3.05327	1.13413	3.14673	2.58445	2.98041	4.00885	3.26938	1.7147	2.50223	2.71555	2.94185	2.87371	2.29192	2.00512	3.98166	4.23053	2.36253	3.27459	3.62126	2.53153	3.90138
ENSMUSG00000015165	up-regulated	0.500745	1.16359	1.17132	2.64582	0.501286	2.55803	1.60175	2.33213	1.25439	2.22659	0.01	1.78268	2.74602	1.11966	1.08454	2.28556	2.68129	3.00246	1.64123	2.43083	2.76001	1.91304	0.968302	0.0611217	1.77746	0.106513	1.71325	1.86846	1.36737	2.58582	1.90287	3.15328	1.7816	2.55216	2.00368	2.47002	1.8215	1.03778	1.14319	1.96933	2.06943	0.981999	3.17933	0.266678	1.11759	1.93379	2.51467	1.12464
ENSMUSG00000015312	down-regulated	4.62708	1.95225	1.68782	1.79416	4.62708	1.63887	4.62708	4.56176	4.38349	2.74558	1.48927	2.7273	1.67216	1.97245	2.13237	3.55692	1.53152	1.44118	3.8751	3.56067	2.22307	3.1183	4.62658	1.60128	1.71349	4.62708	1.55121	1.51142	3.48471	3.03889	3.39177	2.80005	2.78019	1.72478	2.22365	1.57295	1.40554	1.43994	4.34551	1.86981	2.13046	3.32674	2.47687	2.94579	3.7323	4.03628	2.385	2.47593
ENSMUSG00000015656	down-regulated	3.51709	2.00937	1.46774	2.80145	1.80997	3.15508	2.47192	3.02406	3.37797	1.17054	2.2644	3.02467	2.35234	3.2879	1.72425	1.33879	2.36295	1.66341	2.49431	2.50043	2.68376	1.95081	2.73333	3.13581	2.09805	3.70746	1.92471	2.70663	2.68443	2.78046	2.0486	2.24654	3.05113	2.7849	0.766698	3.06014	2.96757	3.06792	3.11056	2.07281	2.90848	3.88864	1.53846	2.68228	2.97046	1.31163	2.45347	3.72818
ENSMUSG00000015749	up-regulated	0.0294536	0.515304	2.5871	0.556071	2.682	2.56207	1.8047	1.1683	3.43917	1.09299	3.00385	2.30413	2.88142	3.639	0.849094	1.5308	0.01	0.01	1.08947	3.17792	0.01	2.40881	1.12495	2.71636	2.04738	1.23141	3.46256	0.937542	2.5886	2.50303	2.42951	1.54618	1.1776	1.12574	0.0526485	1.63372	2.108	2.62699	0.391365	1.57357	1.78399	2.06486	0.718395	2.05749	1.63347	2.57255	2.87935	2.3682
ENSMUSG00000015766	down-regulated	4.62708	3.11676	3.00839	3.75186	1.53978	1.34911	1.42857	3.6122	1.64252	4.62708	1.79321	2.97184	3.99306	1.42499	2.01832	1.46215	1.784	1.67984	2.13042	1.80897	1.8014	1.43523	2.08763	1.57039	1.61658	1.40004	1.50932	1.97558	4.62708	3.91802	1.62194	3.06505	3.53093	1.84483	1.9809	1.48961	1.65395	2.44189	3.26571	1.91906	1.88313	1.67775	2.02573	3.22128	1.8714	2.80787	2.03111	1.45568
ENSMUSG00000015837	down-regulated	3.54915	1.98413	2.37807	3.48563	1.9179	3.73243	1.8679	2.76322	3.57065	2.59074	2.8122	2.96063	2.94085	2.77254	3.0478	1.97933	3.05586	1.0749	3.27565	2.16357	2.34585	2.09824	2.83074	3.56623	2.54073	3.01152	3.7792	4.00676	3.68057	3.45022	3.13744	1.18354	3.12253	2.8397	3.31325	2.09384	1.22026	3.85099	1.86316	3.50132	2.93531	3.86235	0.914026	3.32459	2.6322	3.52087	1.98443	3.03665
ENSMUSG00000015843	up-regulated	1.7766	1.94301	1.77775	1.90687	1.87522	1.89686	2.05787	1.84768	2.15436	1.94429	1.95316	1.82401	1.76774	2.00052	1.86663	1.90375	1.88386	2.05921	1.78486	1.84046	1.91437	1.90083	1.81706	1.90282	1.95308	1.95259	1.95857	1.96145	2.05457	2.01497	1.86879	2.05878	1.9262	1.97765	2.07869	1.93191	2.12265	2.02047	1.86435	1.94114	1.95159	1.8992	1.93142	1.93984	1.93709	1.8855	1.90147	1.9323
ENSMUSG00000015890	up-regulated	1.87694	2.01857	1.75943	1.95282	1.88115	1.94005	2.12244	1.8912	2.22537	1.96435	1.93272	1.77871	1.73904	2.05327	1.81464	1.92913	1.84995	2.09444	1.76262	1.79287	1.88412	1.93235	1.71678	1.91306	1.96279	1.99919	1.99084	1.95954	2.15545	2.01077	1.85929	2.10568	1.89867	2.08356	2.05344	1.95871	2.16279	2.02705	1.82284	1.8966	1.91545	1.88676	1.86654	1.91323	1.89981	1.83224	1.85815	1.96801
ENSMUSG00000015937	down-regulated	3.90247	4.25685	1.33109	2.39944	3.88158	4.11006	2.38054	4.62708	3.90215	3.8348	1.46456	3.9027	3.63201	3.92881	2.13078	2.48737	4.3474	0.944361	2.55717	3.66772	4.10841	3.94676	1.55921	3.28628	3.40792	3.41816	2.20435	2.12522	4.21588	2.72862	3.19205	3.08335	2.31716	2.38397	0.908195	1.75382	2.49221	3.34861	2.99486	2.6291	3.11115	2.92846	3.2971	3.06111	2.03181	3.03859	2.61564	3.5363
ENSMUSG00000015943	up-regulated	0.01	2.35219	0.398388	0.969952	1.61128	0.708684	1.27839	0.832074	1.84135	1.95166	1.28409	1.57765	3.44996	1.92935	3.07662	3.46645	1.14454	2.1492	1.43679	1.42763	2.00784	1.46769	2.2423	0.500516	1.28583	1.60912	1.87385	1.67752	2.72172	0.876869	1.8466	1.12324	0.623728	0.553566	1.03333	0.540006	1.64181	0.851512	1.57618	2.47502	2.60979	0.522871	1.64891	1.59409	1.60456	0.917965	1.99875	1.60232
ENSMUSG00000016252	up-regulated	0.240229	0.477149	1.69912	2.99549	0.89988	2.38789	1.84978	1.14958	1.4946	1.54597	3.57828	3.11341	1.05991	1.1414	0.765733	1.16435	1.68643	2.60424	0.705908	2.33895	1.71602	2.78317	2.78422	3.07281	2.07205	1.23266	2.35511	1.60231	2.91307	2.79992	2.06155	3.40544	1.52934	1.47054	1.52287	0.878591	2.81034	0.735457	1.42338	3.5334	1.92309	1.57347	4.05822	2.37772	1.76039	3.30774	2.44933	1.91094
ENSMUSG00000016256	up-regulated	1.84279	1.95807	0.77625	1.23821	3.90607	1.70326	1.09555	1.88771	1.18026	1.72346	0.967608	1.24473	2.41894	1.86835	0.891091	0.907971	2.79037	2.57751	1.90149	0.84589	2.03868	0.918465	1.64766	0.908593	0.988137	0.997351	2.71934	0.994137	1.06662	1.03422	2.06728	3.04803	1.04004	0.980975	1.12528	0.962568	1.24201	1.06112	2.50338	1.9701	1.00737	0.923927	0.948388	2.23924	2.04016	0.896332	2.65607	1.42706
ENSMUSG00000016319	up-regulated	0.01	1.73188	1.00366	1.97088	2.74869	0.294916	1.39276	2.43139	2.44179	2.20284	0.508185	1.88688	2.28516	2.16727	2.02015	2.06128	1.63276	0.966542	1.16247	2.41613	1.65406	3.10909	1.07996	1.37653	2.4064	2.34963	1.30979	2.59715	1.68713	2.70859	2.63652	1.91552	1.30619	1.3517	2.03926	1.63656	3.24379	2.97015	2.30766	2.39638	1.62743	1.18708	1.45279	2.67568	2.58458	0.219864	2.29426	3.2917
ENSMUSG00000016458	up-regulated	1.41062	1.69847	1.53006	1.66939	1.6574	1.65612	1.89128	1.57777	2.03831	1.75355	1.81852	1.62507	1.51989	1.81157	1.69914	1.68409	1.7092	1.92145	1.5409	1.65339	1.75415	1.67359	1.66659	1.6971	1.77738	1.74135	1.76453	1.81577	1.85134	1.88892	1.66194	1.90961	1.77032	1.72442	2.01019	1.72743	2.01747	1.88734	1.6855	1.81029	1.81884	1.71301	1.8143	1.79108	1.79692	1.73031	1.74616	1.71956
ENSMUSG00000016534	down-regulated	4.17728	1.33222	1.36744	2.72184	2.0675	1.90892	3.63653	4.57701	3.94906	3.5373	3.73786	2.04162	2.97323	2.69027	2.93955	4.51414	1.74632	3.62281	3.49674	1.12091	2.91318	4.26981	0.888727	3.33899	4.029	2.2337	1.07647	3.12092	1.92489	3.7573	4.62708	2.40146	4.12299	4.11875	3.08602	2.93307	4.04538	1.65095	1.832	1.66217	3.97557	1.08264	2.30171	3.70338	2.73423	3.76162	0.912701	1.87641
ENSMUSG00000017009	up-regulated	4.62708	3.49621	4.13011	1.6875	3.45555	2.46885	1.8192	2.00236	4.31023	2.44634	3.51758	2.20274	2.64977	2.30901	4.22084	3.91889	2.70361	4.02396	1.44287	1.58349	3.14234	0.98565	4.62708	2.50998	1.92517	3.63992	1.95688	1.55922	3.90421	2.54098	2.97743	2.22151	4.29256	4.17391	3.84557	1.31289	4.31663	2.28025	3.11761	1.23007	3.47303	1.26859	1.37543	2.63244	1.49057	2.46467	3.42071	1.27071
ENSMUSG00000017119	down-regulated	3.68337	3.53954	0.715335	1.22406	4.20185	4.62708	2.8334	0.821454	3.15688	1.8567	1.82843	2.83593	3.03373	3.93572	1.91609	2.64008	2.34753	1.40715	2.26868	3.31176	2.73464	2.5316	4.37398	0.711131	2.13596	3.0276	3.9345	3.96153	3.48218	1.96192	3.12155	1.71173	2.36031	2.24222	2.5102	3.5119	4.30502	3.97022	3.0803	0.825428	2.93309	0.811471	3.98505	3.56377	2.77173	2.83347	2.40308	1.61551
ENSMUSG00000017291	up-regulated	1.13517	1.10624	3.16169	1.17873	3.91187	1.24901	1.14984	1.62267	2.59799	2.18876	1.11861	1.16998	2.61495	1.56308	3.02042	1.13288	1.15318	2.56291	2.18535	1.15523	3.43757	2.71273	3.72428	1.50247	1.53784	1.33014	3.81424	2.16203	2.94115	1.10754	1.32754	1.46751	2.59266	2.57543	1.19712	2.65793	3.21431	3.24669	1.18503	2.5829	1.13475	1.1519	3.21859	1.12389	1.128	1.55966	2.2278	1.48037
ENSMUSG00000017386	up-regulated	1.68423	0.781402	3.5546	0.767922	2.56779	2.51684	2.39488	3.40948	0.934357	2.0788	1.40841	1.18035	2.0331	1.60851	1.86701	4.26413	0.678737	0.892811	1.45893	0.804898	1.06809	0.690944	4.62708	2.45735	0.847075	2.05847	1.13363	1.98305	2.35316	1.32982	1.37736	1.6849	3.05274	0.936948	3.03696	3.3602	0.887548	2.84474	2.08377	1.42238	2.33122	2.44828	2.88825	1.67854	1.93342	2.02478	2.94616	1.80343
ENSMUSG00000017716	down-regulated	3.53938	2.53795	2.84835	3.24005	1.23474	4.0567	2.49067	2.56112	2.01249	4.23388	2.87877	2.25023	1.77782	2.49202	1.97835	2.73014	2.4559	3.58117	3.26571	2.56336	2.16436	1.9214	0.547434	1.87355	2.23955	3.48354	3.50134	3.62243	2.64599	0.826414	2.62434	2.35849	3.41493	1.20414	1.36476	2.14469	0.228322	3.00102	2.25004	0.155516	3.71021	2.67563	4.58065	1.99869	2.85687	3.09047	3.70997	2.30829
ENSMUSG00000017723	down-regulated	1.66285	4.62708	4.28367	2.35383	3.00852	4.45897	1.84637	3.99393	1.41202	1.48811	4.0313	1.79751	3.09446	3.25288	2.08441	4.62708	1.05084	2.18018	4.04148	2.53301	2.61734	1.74361	2.81388	3.81041	3.64859	2.36875	2.53239	2.37645	4.05903	4.36076	4.45474	2.00662	3.59218	1.38862	1.57087	4.23901	0.911866	2.81369	1.66849	0.97879	1.6293	4.43657	1.36274	3.32037	1.41389	4.03677	2.16218	2.95864
ENSMUSG00000017724	transiently_up-regulated	1.33156	0.922345	0.809068	0.928199	1.6065	3.19193	1.25827	0.782405	1.48768	1.15979	1.27269	3.47288	0.818056	1.149	1.15401	0.989473	1.13782	1.36078	1.72457	1.07107	4.62708	0.961174	2.22715	1.03818	1.17073	1.51838	1.10889	2.6867	1.12718	1.49392	1.01622	1.32027	1.77618	1.40064	2.12448	1.05795	1.50931	1.35666	1.55828	1.32277	1.32159	1.13523	1.37751	2.29103	1.28773	2.74864	1.2387	1.02896
ENSMUSG00000017756	down-regulated	1.75907	4.5265	4.62708	3.25649	2.80949	3.16763	1.35305	1.50249	1.02965	2.21777	3.83769	3.87231	4.62708	4.13865	3.03242	1.35992	3.18981	2.40961	1.40728	2.47144	1.17384	4.27654	1.16001	1.31291	2.1123	1.82683	1.5435	2.94382	3.95093	3.34294	3.8548	2.35757	3.79364	3.42543	3.04753	2.33993	1.00083	3.0699	3.73679	3.44276	1.09557	1.23943	1.06485	1.14281	2.15652	1.15331	2.32002	2.83802
ENSMUSG00000017760	down-regulated	4.51077	2.83743	1.13266	4.62708	3.40561	3.00276	3.14114	1.23949	4.46648	3.94797	2.49196	2.05935	2.21244	2.68641	3.04957	2.17035	3.64597	3.80398	3.21104	2.93686	2.32854	3.92817	2.21365	3.34198	3.04699	2.04927	3.60436	2.0278	4.2423	4.38382	1.57233	3.66361	2.6182	3.29232	2.73652	3.29298	4.00745	3.21465	3.02873	3.47771	3.61477	2.26723	3.89666	3.19981	2.14866	3.46111	3.12308	3.41845
ENSMUSG00000017764	down-regulated	0.935482	4.60608	4.4308	0.667383	1.62692	2.5117	1.35663	2.20866	0.595405	3.30103	0.697498	1.86684	3.7981	1.93378	0.738481	1.8303	2.421	3.93344	3.4629	2.25176	2.24298	2.46119	0.782721	0.674759	4.51935	3.39086	2.06854	2.07849	2.90137	1.79502	2.44979	2.36521	2.76154	3.46855	4.12078	3.17673	1.94598	2.8004	4.16405	3.25555	1.45672	2.05326	1.41081	2.619	4.39859	2.42659	3.79327	0.665329
ENSMUSG00000017861	transiently_up-regulated	3.20474	1.88147	3.16207	1.39796	2.03304	1.16609	2.73459	0.359891	2.53231	2.38626	0.238688	3.17839	1.14957	2.90532	3.15491	0.816444	1.82438	1.96089	1.55698	2.16557	2.71535	1.77039	0.743346	0.0401099	2.78071	2.6326	2.72333	1.67235	1.69695	2.4621	2.45404	0.429361	2.74243	2.07612	1.27836	3.04771	1.21532	2.79024	2.15647	2.79508	1.9888	2.10364	1.70343	2.58865	1.45771	1.27248	2.09033	1.10465
ENSMUSG00000017943	up-regulated	1.86089	1.96222	1.78077	1.91635	1.86656	1.96537	2.03633	1.87263	2.10927	1.92527	1.90395	1.79524	1.76658	1.98751	2.06272	1.9001	1.84553	2.01726	1.78315	1.80536	1.8697	1.90221	1.7528	1.88911	1.92446	1.94927	1.94375	1.92248	2.05875	1.95894	1.85147	2.34591	1.87996	2.00753	1.98985	1.92107	2.06568	1.9702	1.82648	1.87897	1.89212	3.81785	1.8582	1.89028	1.88105	1.8335	1.85162	1.92743
ENSMUSG00000018001	up-regulated	1.49859	1.74912	1.73217	1.76317	1.80306	1.7564	1.91004	1.69609	2.0146	4.09886	1.94928	1.84113	1.74034	1.86358	1.90598	1.79962	1.89151	1.96908	1.74849	1.8656	1.92141	1.78407	1.94027	1.82814	1.89018	1.81741	1.8527	1.9231	1.83499	1.99254	1.82544	1.94572	1.93044	1.73175	2.11109	1.83103	2.07967	1.97812	1.88271	1.98186	1.9781	1.86809	2.00984	2.42442	1.96273	1.93137	2.34401	1.81409
ENSMUSG00000018286	up-regulated	1.15543	2.431	2.6021	1.29129	0.289548	0.01	0.48544	1.59561	0.236811	1.56405	0.488496	2.79108	1.14204	2.19966	2.45595	2.51703	2.06054	2.08105	0.791499	1.41074	2.65036	3.29318	1.23994	3.68575	3.00111	1.80878	1.56948	2.67159	2.00967	2.31489	2.23931	1.84836	1.85294	2.32574	2.49268	1.73394	0.427545	1.64156	1.67448	2.12098	2.09057	1.71876	0.866642	2.19272	2.70286	2.29084	2.38937	2.3358
ENSMUSG00000018293	up-regulated	0.01	0.60706	1.97544	1.14165	1.34428	1.27086	1.22074	1.91897	0.909085	1.01316	1.22273	1.21375	1.47222	1.09421	1.98839	0.911832	1.46137	1.74897	1.70987	1.54041	1.62267	1.49825	1.37054	1.80374	1.98631	1.9513	2.20153	1.64364	1.27449	2.28808	1.52602	1.89042	1.57989	1.44768	0.950191	1.30016	0.821795	2.41388	1.8832	1.80415	2.01162	1.68316	1.77459	1.79129	2.26328	2.13562	1.44182	1.88185
ENSMUSG00000018339	up-regulated	1.26602	2.15584	4.62708	1.5377	2.86854	1.56513	1.51356	1.52697	1.52085	1.68789	1.82963	1.88733	1.79861	1.55967	4.62708	1.62198	1.86114	4.30795	1.77783	1.93985	1.86772	1.6169	3.68583	3.66307	1.70442	1.61822	1.6127	1.82715	1.84081	2.47105	1.75449	2.0298	1.88805	1.62226	1.90744	1.626	1.63783	2.96816	1.90692	1.92547	1.89426	1.77737	2.02078	1.85055	1.89389	1.9545	1.99313	1.5892
ENSMUSG00000018340	transiently_up-regulated	2.68598	2.15879	2.76526	0.8262	0.808187	2.54478	2.41941	2.73767	2.49259	0.880109	3.35694	1.57911	2.14555	1.78985	3.42603	3.37216	3.06691	0.802242	3.46332	3.13722	0.805582	2.051	4.0681	0.817072	2.17833	2.07662	4.14117	1.95384	1.43639	0.808082	1.22272	0.824094	1.80886	2.37445	2.86374	2.69377	0.780031	2.06463	1.87182	1.7835	1.9154	0.815081	2.32234	0.822426	2.03912	4.30885	0.807552	0.800717
ENSMUSG00000018428	down-regulated	3.83889	4.18693	4.60882	0.988728	1.85371	1.20175	2.5515	0.889708	2.15861	3.42933	0.601809	2.14895	3.66989	3.01512	0.731134	1.39612	2.96442	0.712168	3.74106	3.42577	3.18061	2.10898	0.71269	2.29543	4.18838	0.723739	3.54014	2.79517	2.08755	2.16206	3.72024	1.87391	2.42893	3.64749	2.26883	1.92392	4.62708	2.58066	1.38313	3.23563	3.64511	3.67037	3.8661	1.89761	3.31522	1.66881	0.69427	2.71797
ENSMUSG00000018476	up-regulated	0.857906	2.00311	3.95679	2.13165	1.30719	1.82024	0.852837	1.88193	1.14496	1.24148	2.29799	1.73946	2.59542	1.54405	3.14204	1.47137	1.81516	2.22354	1.6252	1.85399	2.02825	0.923483	1.16934	2.39807	2.3121	2.29572	1.94274	2.33808	2.53885	1.96778	3.24302	1.95541	1.98976	0.970438	1.98819	0.832056	0.76423	2.66731	2.55054	2.02085	2.0864	1.57992	1.42655	2.27852	1.12016	1.26922	1.56347	2.40765
ENSMUSG00000018509	up-regulated	0.94159	1.10362	0.874587	1.65868	0.97121	2.80602	2.25058	0.986969	1.26713	1.8265	2.47472	2.58553	1.62719	2.37882	1.90879	1.00657	1.3837	2.60846	2.25453	0.911047	1.10055	1.28951	0.861003	3.25289	1.03946	3.11844	1.07184	1.54865	1.32018	2.50256	2.95464	2.12499	2.57972	1.14719	2.38752	1.97528	4.03304	1.09487	3.27417	1.01702	1.2599	2.57429	2.69064	2.0291	1.63817	1.49296	3.61085	1.59724
ENSMUSG00000018585	up-regulated	3.65766	2.98211	2.35057	2.31014	3.78648	0.798728	1.25546	2.7725	1.73292	1.56705	3.05753	1.44192	2.32368	1.65575	1.84662	2.24003	1.15636	2.82388	2.25098	1.95792	0.945819	1.44233	2.62709	1.56573	3.96634	0.766924	3.08099	4.33797	2.92053	2.66498	3.78998	2.66353	2.602	2.37738	3.29237	0.758863	0.854537	1.74883	2.60041	1.28405	1.29082	1.75987	2.60326	2.24497	2.3372	3.93798	2.57657	0.963594
ENSMUSG00000018593	down-regulated	4.62708	3.36897	3.77188	2.41101	3.54867	0.49398	1.79866	4.16532	2.86542	2.25365	2.16945	2.87152	2.99463	2.73096	2.13831	4.15037	3.29777	0.935596	1.89013	2.15024	1.47645	2.89277	4.28887	2.85754	2.23695	2.09935	3.53854	1.51084	2.8377	3.18797	3.16464	2.77751	1.87983	1.88591	2.6452	1.98404	0.0622832	1.05626	2.81448	3.10763	1.85724	2.71466	2.36989	3.07574	2.08401	3.20498	2.33189	3.04
ENSMUSG00000018604	down-regulated	4.62708	3.45397	2.6359	3.64914	3.17368	1.40618	1.8646	2.08704	2.65667	4.01346	3.5847	1.29845	3.20902	1.27756	2.57595	4.01819	3.44865	3.66542	3.64477	2.73315	2.62776	3.24867	3.57012	2.70486	1.88962	3.811	3.04178	2.50787	3.23232	3.21035	3.53748	2.92685	3.81954	2.9994	4.52297	1.8228	2.9539	1.83634	4.46796	2.5342	2.45472	2.27554	1.19879	2.72682	1.50299	3.60964	1.10285	2.98797
ENSMUSG00000018666	up-regulated	0.01	0.510757	1.36044	1.26846	1.06954	0.277835	0.528368	1.71321	1.04537	0.85594	2.1997	1.94296	0.828691	1.71561	1.97032	1.71456	0.608548	2.08137	1.01657	2.20917	2.49285	2.1976	0.443144	1.38179	2.47031	1.35686	2.05537	1.40245	0.656748	0.82738	1.94675	1.73696	2.49827	0.724478	2.90405	0.671766	0.294996	1.33708	2.07358	2.75542	2.09983	2.20637	2.82045	1.56542	1.22032	1.57522	1.47261	0.975642
ENSMUSG00000018678	down-regulated	3.41173	2.80242	3.42873	2.1533	2.33929	2.95123	3.85574	1.39891	2.945	3.04115	4.06999	3.91625	2.01932	3.24989	1.94575	2.2332	4.16784	4.62708	1.44298	3.35101	2.18987	3.07902	2.28194	1.09413	3.37462	2.52562	1.92443	3.49632	2.26482	2.05509	1.25336	2.30189	1.09732	0.194886	3.77122	2.48747	1.59546	2.87315	1.36229	0.648746	2.1435	1.94892	2.64448	1.2493	2.6477	4.41831	3.70837	2.77101
ENSMUSG00000018727	transiently_up-regulated	3.60366	1.61792	4.62708	1.63396	1.65864	1.65407	1.64612	1.62553	1.65801	3.51551	2.85737	1.70126	2.15716	2.23051	1.72457	1.68673	1.70494	2.97885	1.67695	1.69295	3.64088	1.64379	1.7286	1.66018	1.66929	3.54796	1.66848	1.67951	1.6555	2.98802	1.9544	1.65959	2.5279	1.60104	1.73123	4.53759	1.67577	1.68334	1.69251	1.70811	1.70359	1.68938	1.72175	2.70506	1.70194	1.70503	2.96995	1.6461
ENSMUSG00000018932	transiently_up-regulated	1.03672	3.15111	0.552038	3.83851	2.25586	0.708728	2.8528	1.784	2.24326	2.58988	2.18361	2.73174	2.55572	3.64378	1.87798	1.99845	4.62708	3.57109	1.92913	1.72753	0.547211	2.44558	3.08099	2.93203	3.35435	1.91346	3.44614	2.10069	1.71213	1.81673	2.13439	2.45471	1.38206	1.63895	2.08037	0.583481	2.19829	1.9237	2.48471	1.30535	3.60373	2.13445	0.73271	3.51746	2.57118	0.535578	2.18795	1.85937
ENSMUSG00000019139	up-regulated	0.01	0.674952	0.01	0.01	2.24974	0.920926	0.888964	2.22975	2.75625	0.0668276	0.965168	1.27697	2.18893	1.08991	0.538779	0.991809	1.16692	1.03882	0.17354	1.24187	1.90054	1.40294	1.90435	2.31738	2.52093	1.17701	0.989526	2.80587	1.9686	1.75133	0.542239	1.00152	2.18831	0.965364	2.67363	1.91926	1.95328	0.214008	1.86515	0.828403	1.64545	2.14848	2.91344	1.85668	1.52283	1.75911	0.578563	2.27645
ENSMUSG00000019158	up-regulated	0.01	0.324207	2.13507	1.51116	1.16225	2.08916	2.80862	1.28107	1.04612	0.976234	2.35875	0.943701	1.44616	0.298805	1.43996	1.39804	0.680543	0.983493	0.47316	1.53292	1.78463	2.07389	0.424971	3.83744	2.64534	0.723058	1.04615	2.1108	2.89422	2.34823	1.60729	1.76671	2.11134	2.09498	2.10443	2.37456	0.01	2.18021	2.54683	3.73914	2.63585	1.47325	2.12069	1.26011	2.41522	2.01699	1.41706	1.86856
ENSMUSG00000019370	up-regulated	2.83818	2.03362	0.01	2.60101	1.63375	1.28038	1.38008	0.461433	0.945321	0.704259	1.95536	4.17491	1.63305	2.91895	3.35203	2.26232	2.63639	3.25371	0.88235	1.23265	1.45571	2.29192	0.398967	2.56461	2.17898	1.16352	2.26656	1.53513	1.30524	1.61439	0.675304	0.619443	1.10372	2.14534	2.62304	2.91272	2.17904	3.32716	3.10924	2.59092	3.25361	3.38794	2.0394	2.81699	3.27269	1.69976	2.41861	2.63334
ENSMUSG00000019467	up-regulated	1.45846	1.45958	1.61819	1.50559	1.56519	1.51088	1.45717	1.51791	1.43372	1.53537	1.78731	1.64309	2.9359	1.48208	1.64578	1.53422	3.50108	1.49714	1.61747	1.64374	1.60878	2.59502	1.71941	1.5551	1.54819	1.49777	1.51647	1.56283	1.40797	1.56999	1.58728	2.35494	1.60326	1.41276	1.57698	1.528	1.48079	1.54224	1.63178	1.62428	2.8604	2.37674	2.9286	1.6165	1.65454	3.06478	1.92018	3.22394
ENSMUSG00000019478	down-regulated	1.98142	2.09935	0.492187	3.71092	3.26241	1.17488	1.39186	3.89806	2.97179	1.62441	3.11019	3.06813	1.93775	3.64527	2.69754	0.781434	2.37339	1.10387	2.0223	1.28113	1.74405	3.24626	3.73465	0.686598	2.93127	1.35462	3.29622	3.37556	3.20843	2.12706	2.12761	1.26537	3.51527	2.51119	2.83837	3.38936	1.88394	1.32161	2.77217	3.46988	3.39928	3.1739	1.48371	2.1838	3.4557	3.22638	2.05018	2.14221
ENSMUSG00000019558	down-regulated	4.39601	4.24391	4.04775	1.46571	4.2914	1.47471	1.57416	1.60146	1.55929	3.39596	4.13301	1.22527	3.6804	2.97576	4.62708	2.85832	2.91319	4.62708	1.81902	1.16033	1.03997	2.38518	3.50062	4.29686	2.70083	3.685	3.23407	1.12593	2.82578	2.91808	2.6418	3.09585	3.34315	3.06698	4.15206	3.0213	0.937062	3.19201	3.01976	2.69965	3.28535	1.16319	1.07613	1.85767	3.93604	3.43998	3.80982	2.47575
ENSMUSG00000019647	up-regulated	1.61163	1.72027	1.79951	1.75163	1.80243	1.75131	1.79446	1.7268	1.83088	1.81275	1.88408	1.86222	1.80731	1.78608	4.62708	1.80353	1.87257	1.84367	1.80498	1.87405	1.88141	1.77257	1.95768	1.80876	1.83414	1.77287	1.79949	1.85747	3.56758	1.88735	1.82482	1.82414	1.88267	1.68692	1.95326	1.79553	1.86649	1.87219	1.87564	1.91811	1.90929	1.84451	1.96184	3.24674	1.90412	1.9054	1.89674	1.78099
ENSMUSG00000019689	up-regulated	1.87011	1.14881	0.855394	1.77784	1.27837	2.16103	3.48675	1.3753	3.19489	2.28534	2.00475	2.32256	1.72024	2.12628	2.15973	0.811844	0.988259	0.905502	2.55946	2.48387	2.15076	1.36669	1.24798	1.2749	1.42863	1.3553	1.39194	1.40163	1.56731	3.29478	1.78961	1.71358	1.76481	1.34713	1.41546	1.79301	1.27212	3.14214	1.2693	0.761171	0.759738	1.19462	1.07858	2.37979	2.37779	2.18244	1.00257	1.57956
ENSMUSG00000019777	down-regulated	3.48451	2.33052	2.16036	2.20488	2.648	3.04537	2.98945	0.770741	4.31349	2.92746	3.6246	2.92906	1.60803	1.90787	3.5179	2.74947	2.76051	1.4768	2.90574	3.41934	2.56647	2.28746	2.07573	1.01461	2.7517	2.41416	2.61078	1.24884	3.69573	2.90377	3.46507	1.35276	2.91577	3.93821	3.05872	2.33105	2.77258	3.13557	2.10383	2.50196	1.60448	2.81963	2.36359	2.78611	2.76459	2.23527	2.15998	2.94374
ENSMUSG00000019817	down-regulated	2.65065	2.13825	1.8593	2.01425	1.83753	4.62708	1.79511	2.15249	1.64803	2.89569	1.47251	4.62708	3.69647	1.84238	1.45197	4.62708	1.52257	3.57535	3.32874	2.98515	4.62708	2.94995	1.68686	1.77443	1.66054	1.91812	1.79846	3.71461	2.04371	1.44268	3.19475	3.51632	1.49126	2.43528	1.15221	4.01345	1.49038	1.50813	3.75953	4.62708	4.62708	1.64428	1.21223	4.16151	3.1043	3.09253	1.64744	1.87897
ENSMUSG00000019842	down-regulated	4.62708	4.58385	3.32642	1.6816	1.82062	1.71119	4.07915	4.62708	1.28761	1.4869	3.08668	3.04939	3.13285	2.24348	2.51051	1.77076	3.05129	4.62708	2.66815	1.57425	3.50891	3.25897	4.62708	3.89302	4.023	2.58055	2.6031	4.43827	3.13755	2.66255	2.93757	1.24856	1.44199	2.57879	4.47009	2.54141	4.62708	2.00175	3.36993	1.30346	4.1401	3.11574	3.26253	1.74011	1.37776	2.39195	1.52193	1.60267
ENSMUSG00000019849	down-regulated	4.62708	4.06501	4.11405	3.04974	2.69219	4.09267	2.36783	3.14703	3.4517	3.09713	0.938263	3.40617	3.11137	3.76758	0.661891	3.83	3.23456	0.353256	2.78039	2.84647	3.01205	3.25278	2.71073	2.56141	3.98538	3.21782	2.22634	1.15304	3.16409	2.80006	2.90583	2.17696	4.58329	1.63077	2.6896	3.6988	2.18852	1.78469	2.2605	3.78236	3.36173	1.75303	1.79292	3.06897	3.60174	2.59785	3.19446	2.85486
ENSMUSG00000019851	up-regulated	4.62708	4.62708	2.06698	1.73056	4.62708	1.76653	1.54002	1.7878	1.45811	1.79284	2.70258	2.13756	2.11243	1.67639	2.115	4.62708	2.04936	1.64422	4.16639	2.12066	1.99789	1.7873	4.62708	1.87006	1.82274	1.69078	1.73729	1.85761	4.62708	1.82195	1.96075	2.88375	1.97842	1.45739	2.34752	1.77875	1.57463	1.80874	2.07926	2.04472	1.98851	1.94635	2.10815	1.96394	2.03595	2.1494	2.08208	1.76014
ENSMUSG00000019891	transiently_up-regulated	0.920439	1.40289	1.21928	1.38508	1.40569	1.36614	1.72945	1.2376	1.98637	1.57926	1.6759	1.40428	1.21547	1.61091	1.53221	1.42981	1.5305	1.80832	2.80866	1.45293	1.63431	1.40646	2.98248	1.46632	1.59822	1.50218	1.55452	1.66475	2.52012	1.79473	1.42862	1.77721	1.62411	1.41485	2.01433	1.4993	1.96051	1.78131	1.49937	1.70662	1.71216	1.51515	1.73361	3.28868	1.67744	1.58449	1.60044	1.47747
ENSMUSG00000019917	up-regulated	1.19271	1.33772	1.24566	1.49487	1.38931	1.60407	2.14231	1.19208	2.46431	1.50191	1.66551	1.44952	1.60048	1.74731	1.8621	1.38779	1.55008	1.92852	1.27622	1.70932	1.60894	1.40068	2.24089	1.86451	1.86199	1.95016	1.72111	1.6197	2.02318	1.79426	1.63877	1.71169	2.19694	1.34006	2.36081	1.44898	3.15949	2.50158	1.53104	1.72224	1.94385	1.60712	1.79876	1.65595	1.68712	1.62218	1.68108	1.64511
ENSMUSG00000019923	down-regulated	3.80676	3.46517	4.4859	0.01	3.55623	0.842104	3.13698	3.04601	2.2598	3.49043	3.18722	2.60563	2.46428	1.96764	3.08362	0.01	3.81526	4.03573	2.82211	2.4039	1.3391	3.0655	3.86855	2.63437	2.08964	0.01	3.38624	4.03023	3.58932	2.03932	3.32505	2.09453	2.37829	3.53151	4.10462	2.17343	0.234979	0.870164	3.69407	3.45577	2.71389	2.32596	1.23709	2.12805	3.34977	2.51803	2.59328	3.58473
ENSMUSG00000019947	down-regulated	4.18821	2.95968	1.2777	2.91916	3.03056	1.42967	4.17541	2.73392	1.77637	2.94322	1.68547	1.59834	1.54616	1.52154	2.308	0.824348	2.41228	3.138	1.71885	3.63698	3.45068	3.16861	3.45642	3.621	1.96261	3.04621	0.991343	3.13473	3.49508	1.23137	2.70017	2.85785	3.44061	3.43595	2.68401	2.20411	3.60529	2.43944	2.26929	1.96758	3.24796	0.889966	2.56507	3.27331	1.04625	3.05295	3.12164	2.39949
ENSMUSG00000019960	up-regulated	0.700184	1.46812	1.1449	1.10875	1.20907	2.18097	1.27954	1.02348	1.42383	2.27032	1.43284	1.3204	1.16805	1.23263	1.41367	1.18128	1.37301	1.39226	1.84753	1.35533	1.40794	1.1535	2.82861	1.23688	1.31907	1.17929	1.24281	1.37626	1.13745	1.49788	2.07226	1.43025	1.41656	1.01697	1.6513	1.22086	1.47501	1.43842	1.37054	1.50451	1.48951	1.31654	1.56562	1.43484	1.47068	1.45675	1.43661	1.18796
ENSMUSG00000019970	down-regulated	1.10143	3.182	2.86583	2.81416	1.39434	1.05138	2.9284	3.51573	2.07354	2.96842	2.48105	3.2538	4.06123	1.50733	0.800362	3.7454	3.44045	1.25189	1.62504	0.868556	3.21083	3.6344	3.77714	3.7666	3.15127	4.16671	1.72237	1.59608	0.751538	3.45042	3.29627	4.1302	2.26216	2.217	3.19782	3.25662	2.42562	4.23853	2.50468	1.63186	3.79014	3.20127	1.32689	4.24595	2.48257	3.9667	1.17385	3.14622
ENSMUSG00000019982	up-regulated	1.33628	1.51712	1.56238	1.54424	1.59474	1.54141	1.6303	1.53224	3.75967	1.62348	1.70745	1.65078	1.57404	2.63118	1.69776	1.58076	2.25197	1.68707	1.57555	1.66837	1.6949	1.56677	4.36687	2.79921	1.68099	1.57978	1.61177	1.67897	1.55875	1.74457	1.61885	1.66457	1.69924	1.48735	1.81752	1.6007	1.72877	1.71029	3.24516	1.74354	1.73599	1.64886	1.77431	1.70845	1.90273	1.71534	1.70933	1.58413
ENSMUSG00000019989	up-regulated	0.467484	1.01499	1.08965	1.08593	1.20908	1.0681	1.36347	0.941934	1.57401	1.30979	1.54494	1.35634	1.11884	1.28045	1.4916	1.17911	1.44023	1.521	1.12828	1.40224	1.49831	1.1395	1.6197	1.25633	1.38634	1.19136	1.28174	1.46863	1.16441	1.61612	1.27384	1.45859	1.51395	0.943198	1.88804	1.78588	1.65585	1.57342	2.35578	1.64113	1.62343	1.36623	1.72332	1.54363	1.59273	1.54605	1.53429	1.19721
ENSMUSG00000019997	down-regulated	2.39504	3.88886	1.72699	4.62708	1.68426	3.08772	3.57853	4.62708	2.89168	1.7027	3.85795	1.62355	3.5649	1.67318	1.53162	1.7064	4.30724	1.55745	3.47456	1.57367	1.53833	3.24551	4.62708	1.66499	1.64107	4.62708	3.88314	1.56432	3.89561	1.49714	2.81534	2.57245	1.57002	3.19624	1.39223	2.56838	1.54506	3.53161	1.56359	4.30582	3.53679	4.62708	1.42191	4.45752	1.49283	2.445	4.17453	1.70291
ENSMUSG00000020018	up-regulated	0.511749	2.32984	0.489874	1.29	2.17057	0.871261	1.92083	1.43665	1.45299	1.91594	2.99242	1.47013	1.43158	2.12214	1.31912	2.59677	1.64515	2.24699	1.25723	1.57006	1.85705	1.53507	0.457743	2.13851	2.21197	2.1238	1.8484	3.00904	1.41432	1.53271	1.75137	2.37837	1.01917	1.51479	0.635391	2.69276	0.51113	2.2458	1.63215	1.90025	1.16976	1.10542	2.13888	2.40851	0.224176	2.54892	1.85398	2.31614
ENSMUSG00000020020	up-regulated	1.46477	1.57737	1.39983	1.53351	1.50606	1.52438	1.65848	1.86315	1.73532	1.60081	1.53183	1.41999	1.38647	1.60838	1.44864	1.51973	1.47175	4.62708	1.42581	1.43121	1.49694	1.52092	1.38422	2.36086	1.5485	1.56858	1.56518	1.54841	1.67612	1.58777	1.47384	1.64938	1.50743	1.62051	1.62447	1.5419	1.69412	1.59792	1.45272	1.50934	1.85697	1.4953	1.49068	1.5183	1.51029	1.46226	1.83846	1.54714
ENSMUSG00000020059	up-regulated	1.8927	1.82423	1.56316	1.74193	1.63071	1.73426	2.72492	1.73503	1.81204	1.67008	1.55764	1.48834	1.53431	1.76098	1.46983	1.68481	3.54136	1.71249	1.55228	1.48199	4.62708	1.70183	1.33563	1.64274	1.64139	1.74382	1.7551	1.60911	2.8549	1.60289	1.58785	1.74491	1.53789	1.90862	3.16999	1.68881	1.72625	1.63283	1.49893	1.49067	1.51404	1.57977	1.43419	1.68622	1.51083	1.46635	1.49397	2.7263
ENSMUSG00000020069	up-regulated	3.77514	2.19571	1.52624	0.579993	1.86724	0.521465	3.45663	0.72787	3.97846	2.54033	3.17124	1.97418	3.12911	1.41337	1.61381	2.06985	1.7454	2.62529	1.62597	2.1052	2.87829	1.1078	3.71416	3.25894	2.90671	2.01915	1.51513	1.60473	2.28913	2.44182	1.41443	1.73147	0.788907	1.33667	1.22943	1.96194	0.739927	0.723464	2.89917	1.59175	2.14162	2.50323	2.09387	3.41606	2.79546	1.54101	1.99312	1.05144
ENSMUSG00000020088	down-regulated	4.19969	1.81269	3.87027	3.61915	1.27435	1.82636	1.29214	3.67184	1.62367	2.71398	2.80309	1.98699	2.61012	2.69206	2.64113	1.62296	2.12219	3.33535	3.54241	0.01	2.03153	2.41731	2.25983	2.8118	3.15753	3.23669	1.2489	2.45252	1.25097	2.0721	1.85288	1.99873	3.01597	4.21457	2.39611	3.47348	2.30814	1.78812	2.45783	3.31326	3.48228	3.76113	3.1182	2.98444	3.001	2.75417	0.839112	2.90805
ENSMUSG00000020100	transiently_up-regulated	1.95798	1.54516	3.54405	1.53064	2.10743	1.53036	2.30937	3.74547	1.52662	1.53188	2.3303	1.48125	2.68425	1.52014	1.87754	1.51699	2.5876	1.49859	4.01498	1.477	1.48634	3.44463	2.69072	1.50671	1.63181	1.52367	1.52567	3.40828	1.54452	1.4876	2.7654	1.50669	2.74196	1.58799	1.47698	4.39301	1.49169	1.49912	1.47732	1.47907	1.46689	1.49169	1.46259	2.04636	1.46845	1.46581	1.47006	2.97072
ENSMUSG00000020108	up-regulated	1.9472	2.05168	4.62708	1.3969	1.82456	1.41702	1.18037	1.46333	1.06274	1.51357	2.66531	1.82298	1.81441	1.31247	2.34767	2.66519	1.90857	4.62708	1.77337	1.81579	1.67863	1.45747	2.72715	1.53623	1.48966	1.5559	1.98214	1.7619	2.04949	1.4826	1.67805	1.57614	1.93656	1.886	1.96218	3.27168	2.25024	1.43642	1.76964	2.62161	1.66498	1.6257	1.79343	1.64019	2.05467	2.32226	3.17075	1.41118
ENSMUSG00000020128	down-regulated	1.90256	1.69544	2.70894	1.64704	1.60964	2.00518	3.49533	1.72936	3.53327	3.06627	1.53995	4.62708	2.74984	3.76264	1.48138	1.60655	2.70353	4.62708	1.63241	2.49863	3.79834	3.38967	2.20371	2.93866	4.62708	3.98391	2.70559	1.48652	3.99181	4.62708	2.25389	1.72582	3.45127	1.87026	1.31117	3.85149	1.40345	1.4414	3.05151	1.44312	1.70399	1.53082	3.23251	3.23674	4.62708	3.73698	1.54067	3.08134
ENSMUSG00000020152	down-regulated	4.32058	2.10149	4.62708	4.24564	3.0079	1.82638	4.164	1.1602	2.46575	3.76736	3.37342	3.53607	2.62166	1.62537	4.17237	1.52	3.01701	2.09922	1.80643	1.6028	4.62708	2.91234	3.28933	3.16794	3.08457	3.41831	3.79068	2.2727	1.92633	3.59718	3.09842	2.35907	2.52653	0.934939	2.59228	0.519186	0.321849	2.24701	3.18068	2.66538	2.09457	1.89271	1.48428	2.83667	0.562449	1.78446	3.52746	2.42216
ENSMUSG00000020163	up-regulated	0.251905	0.945558	1.0291	3.08596	2.12352	1.59214	2.06794	1.99587	0.909678	2.33113	2.60399	2.55819	2.46404	2.41873	2.35613	2.4285	0.707739	2.44609	1.57852	0.679208	3.05963	2.05334	0.509655	2.4202	3.14299	0.891573	2.10809	3.06261	1.92694	2.09301	1.54844	2.12373	3.30354	0.882126	2.39032	2.34183	1.71227	1.58305	2.34539	2.36427	0.955934	1.96078	2.45928	2.96736	2.77479	2.44142	2.34188	2.37773
ENSMUSG00000020173	down-regulated	4.13926	2.28008	1.03746	1.09289	2.7486	2.63566	1.00836	2.41942	1.96638	2.11347	2.71345	1.60684	2.43102	1.01918	4.62708	2.82786	3.36376	4.00474	3.57432	2.63737	3.20888	2.46225	2.7632	1.042	1.72489	1.04185	3.68075	3.51378	3.76103	3.2205	2.68699	1.58966	2.82595	2.37402	3.76437	2.80338	2.24358	3.19809	1.82893	2.97901	3.72989	2.33978	1.06233	4.51159	2.00154	1.08267	1.08471	3.32666
ENSMUSG00000020180	up-regulated	1.88004	1.07123	1.15024	1.70294	2.02033	1.5346	2.62245	2.05566	2.34488	2.81953	0.731062	1.85905	1.26288	0.995776	3.49168	3.43652	0.468601	1.91588	3.11218	1.69098	2.68753	2.52145	0.910255	1.22293	2.72427	0.0103492	2.74081	1.18349	0.660235	2.46667	3.07676	1.7978	3.05425	2.02888	1.25017	1.72613	1.60173	3.67275	2.50089	1.25778	1.41929	2.17248	2.61161	2.32386	1.4211	1.77014	0.942287	3.36563
ENSMUSG00000020186	transiently_up-regulated	2.63496	1.73273	2.59126	1.92083	2.34552	1.10491	1.54734	0.974579	1.33542	0.375044	2.74398	2.25111	2.52261	2.59412	0.247538	2.79972	0.907595	0.66616	2.59808	2.56912	1.82546	2.11821	0.182156	1.22555	1.35487	2.72199	2.74107	2.8996	1.63825	2.88865	3.08445	2.00643	2.11846	0.934846	2.43153	2.03794	2.86185	1.70518	2.09992	1.69466	0.984859	2.12159	1.92162	1.56962	1.80353	2.6591	0.658344	3.38497
ENSMUSG00000020227	down-regulated	3.34614	1.20812	1.5871	4.32061	1.46149	4.14355	2.50727	1.45442	1.10152	3.47821	3.99577	3.03857	1.78784	3.56189	1.60282	1.40096	2.76764	2.22735	4.50977	2.29264	3.20925	3.47749	3.11605	2.8348	2.91978	1.51867	1.79225	3.02682	4.62708	4.62708	3.25477	1.85699	3.38838	1.15266	1.37197	1.53592	1.17379	3.13295	1.77391	3.10369	2.10342	3.07142	1.58385	2.8133	1.50727	1.59081	2.04272	1.42684
ENSMUSG00000020248	up-regulated	2.4254	1.47337	2.13162	1.79365	1.27638	1.18254	1.64973	1.43088	1.83183	2.40666	1.3064	3.67854	2.33924	0.01	3.13571	1.59458	0.01	1.17555	0.411441	1.85813	1.90312	2.27779	2.39683	1.51502	1.67959	3.13446	2.26641	2.92327	2.04655	1.84024	1.08209	1.63946	3.29297	2.22217	1.26942	0.656283	2.07951	1.32544	2.53859	1.65663	2.02102	0.454172	3.28505	1.65311	0.872353	2.27999	2.1615	1.01883
ENSMUSG00000020253	up-regulated	0.998565	1.05888	1.07693	1.53171	2.47217	1.08474	1.10341	1.06761	2.12076	1.10085	2.92953	2.83807	1.08154	2.75164	2.50563	1.0996	1.13429	1.12581	1.11339	1.11868	3.30583	1.6151	1.15074	2.32334	1.11137	1.08359	3.80713	1.19387	1.9941	2.15393	1.09911	1.11693	4.11007	1.72863	3.64705	2.82484	3.83042	2.43049	2.86444	1.14823	2.2138	2.06704	1.16038	2.06517	1.14151	1.93017	2.16061	2.20013
ENSMUSG00000020267	up-regulated	0.0241861	3.17414	2.78871	2.49223	3.68675	0.666805	1.28013	1.95781	1.57783	3.32313	3.02203	1.61686	2.55445	2.66936	3.16272	3.44	1.79975	3.52102	1.78801	0.802011	2.49174	3.28059	3.40247	3.46454	2.19907	2.64298	2.8621	1.93746	1.67477	1.14023	2.33517	1.05679	0.01	1.60734	2.21695	1.43354	2.6575	2.12032	2.57665	2.15222	2.62522	2.22557	3.60821	2.63376	1.55829	1.97725	0.746788	1.98963
ENSMUSG00000020277	up-regulated	0.658179	1.26472	0.01	0.629076	2.27917	1.33755	1.7907	2.48485	1.93778	0.0489726	2.65706	2.18854	2.21183	1.62654	1.03058	2.57876	2.96783	0.517993	1.16526	0.135389	3.15561	0.982565	1.18346	0.861714	1.58107	3.34666	0.782201	1.62882	0.01	0.243046	1.67023	1.92951	1.6522	4.17732	1.80499	1.19187	3.30602	1.93709	2.21188	0.913966	2.70172	0.0990807	0.577769	0.998044	2.09677	2.19983	3.45562	2.59683
ENSMUSG00000020303	up-regulated	1.5287	1.54532	1.84065	1.74051	1.74837	1.64397	1.54068	1.65749	1.49557	1.69103	1.79501	1.89814	1.87089	1.58857	1.90332	1.68883	1.85069	1.61751	1.84889	1.89939	1.83217	1.67354	2.04487	1.72896	1.71567	1.61874	1.65469	1.74383	1.44609	1.7342	1.79085	1.58691	1.82155	1.65771	1.771	2.5011	1.58607	1.70423	1.8764	1.86195	1.83678	1.78969	1.9183	1.81513	2.2141	1.90115	1.87033	1.65333
ENSMUSG00000020321	down-regulated	2.26659	1.69369	1.18659	2.18856	3.32326	2.21855	2.69287	3.8062	1.82212	1.55687	1.94567	2.66908	4.57383	2.62893	3.22283	2.41868	3.46486	3.74853	2.36434	2.9058	2.84391	1.93589	1.05731	3.7716	3.38902	3.41215	2.07204	1.5666	2.36733	2.78657	2.3695	1.92351	2.41471	3.21034	2.26477	3.56747	3.30483	1.31419	3.09796	2.70906	1.87743	3.19892	3.38069	2.92027	3.00955	2.23985	3.05334	4.27339
ENSMUSG00000020326	up-regulated	4.54527	3.76356	3.96954	0.505394	3.45324	2.95098	2.38008	2.15598	1.62367	2.92685	2.37082	0.452869	3.39322	1.76212	2.72908	4.60976	3.18901	4.17033	1.48504	1.37129	2.02853	1.74032	4.36597	2.15274	1.37844	3.75405	3.17601	3.80182	3.32529	2.43983	2.75215	1.36288	3.85991	4.19707	3.83044	2.94396	3.1907	2.77921	1.20669	2.31748	2.43167	2.20446	1.42679	2.27306	2.65421	2.71057	2.99911	1.87017
ENSMUSG00000020358	transiently_up-regulated	1.07711	0.933134	0.0754942	0.01	1.21087	2.55998	0.837056	1.2649	1.64196	1.82587	1.66866	2.71167	1.64425	2.85942	0.133309	0.01	0.859739	1.76583	2.50797	2.44331	2.47191	2.0643	1.28156	2.18012	0.608377	1.69948	1.63004	1.66288	1.09412	1.558	0.545781	2.00468	0.644344	0.331856	1.73605	2.50633	2.09348	1.97855	2.62695	2.16643	1.59448	3.35723	1.36644	1.43412	1.60107	2.69349	2.18066	2.07552
ENSMUSG00000020402	down-regulated	4.62708	2.9848	0.183436	3.73732	3.69822	3.53226	2.3478	2.63695	2.43544	2.93382	2.80482	2.65309	1.6767	2.81923	3.43553	2.31822	2.89554	1.83092	3.78276	2.6573	2.00462	3.09323	3.01654	2.74785	4.26994	1.423	3.1753	1.24474	3.60629	2.86599	3.14656	2.87663	3.09272	1.60746	2.73476	3.30512	2.91468	3.87861	0.718329	2.76819	2.86376	3.83274	2.71764	3.14039	3.81798	2.58967	2.2714	2.91618
ENSMUSG00000020407	down-regulated	1.27851	2.27589	1.3142	2.13319	2.47796	3.68083	2.78165	3.30058	4.23392	3.73938	1.30205	3.48517	4.14802	3.53565	2.56996	3.31882	1.65823	2.17885	2.74515	3.43502	2.72195	3.05101	1.78439	3.25643	1.92311	4.52992	2.13951	1.80871	1.47074	3.13162	2.01612	2.69386	1.83709	3.70276	1.4695	3.02207	2.08961	2.9928	2.31301	2.8459	3.51069	2.50042	2.33913	2.69524	2.62757	2.24271	3.92776	2.03716
ENSMUSG00000020423	up-regulated	1.77293	1.56236	4.62708	1.60148	4.62708	1.61295	1.48314	1.68708	1.33309	2.62887	3.7531	2.55371	1.76576	1.52306	1.64818	4.62708	3.38504	4.62708	1.7372	3.24783	1.61363	1.61664	3.82613	1.61006	1.55905	2.44033	3.16188	3.2831	1.43399	1.46846	2.76264	1.45581	4.00703	2.05832	1.39103	3.24192	1.41057	1.46324	2.49157	1.58518	1.53937	3.35161	1.55978	2.75224	1.58741	4.25876	3.10998	1.57036
ENSMUSG00000020440	down-regulated	1.39759	4.62708	4.62708	3.04145	4.47321	4.13742	1.76441	2.56297	3.02769	0.928531	3.39609	2.69548	1.87963	3.68215	2.87127	0.719876	1.93243	4.14712	1.0179	3.42798	3.246	1.93412	2.86326	2.49615	2.817	2.41111	3.1161	2.60257	1.48098	3.17198	1.84449	3.52557	0.594528	2.13927	1.15386	1.48313	1.14778	1.80887	2.03437	3.82117	2.57892	2.79773	2.74058	2.07045	1.87675	3.26602	1.41791	3.29943
ENSMUSG00000020451	down-regulated	4.62708	1.55241	1.38644	3.73489	4.26673	2.12629	3.11392	3.16143	4.40779	2.02672	4.50765	1.71363	3.67376	2.65975	3.63289	4.22975	3.12066	1.0934	4.42106	1.345	1.19274	2.64076	1.43342	1.17945	1.93172	4.00618	2.31109	4.14848	4.62708	1.55529	3.19124	2.70946	1.70683	3.13838	1.00605	1.60707	0.839363	2.22391	3.55694	2.27572	3.07737	2.78746	3.34719	1.19428	1.16565	1.27462	3.88065	2.56851
ENSMUSG00000020589	up-regulated	1.46401	1.59623	1.53191	1.57222	1.57609	1.56783	3.8361	1.53843	1.70508	3.01954	1.63733	1.57468	1.53184	1.62402	1.6038	1.58202	1.60379	1.6688	1.53836	1.58576	1.64361	1.57681	1.6017	1.59005	1.62021	1.59902	2.55403	1.63177	3.16831	1.66486	1.581	1.66194	1.6462	1.5803	1.71464	1.59794	1.70372	2.67854	1.61932	1.64385	1.6453	3.8496	3.27028	1.64848	1.63733	2.64806	2.38018	1.59314
ENSMUSG00000020612	down-regulated	2.91191	2.51661	2.34562	2.74792	1.04997	3.8775	3.07368	2.5789	3.58174	0.587359	2.58873	2.70756	3.86987	2.87418	1.45771	1.62374	3.15508	2.29931	3.21194	1.74206	1.93507	3.44686	4.19644	3.18849	1.29618	4.62708	3.9132	0.449481	2.07323	3.51839	3.30512	0.341405	1.30413	3.35837	2.44272	2.7416	0.925914	0.01	1.44269	3.47579	2.56858	4.45754	0.980245	2.07645	3.36799	3.25421	2.85132	2.09827
ENSMUSG00000020623	down-regulated	2.08604	1.86655	1.69184	1.7963	4.52636	3.58651	2.41558	4.62708	1.91002	4.62708	4.05982	1.87699	2.77979	1.74267	4.34357	1.72954	3.65007	2.82324	3.69705	2.12556	1.53332	1.7526	1.37685	1.67925	1.63641	1.76112	4.48646	1.61247	1.86076	1.53897	3.70209	3.81494	1.53284	1.99001	1.41595	1.71132	1.60043	4.62708	1.99796	1.4633	1.73236	3.88925	3.15561	4.62708	1.49108	4.62708	1.63243	1.76379
ENSMUSG00000020634	down-regulated	3.92047	2.07955	2.74148	4.62708	4.0311	3.77288	4.29876	3.01896	3.15955	3.9953	3.65533	3.43194	4.13624	3.37945	4.42691	3.22832	2.36099	3.84777	4.29437	3.82033	1.65085	3.90519	3.68511	2.96969	2.67581	2.3554	3.87324	0.651073	3.43048	3.29346	2.76863	2.50309	2.58568	3.13393	1.75755	3.03833	3.06636	3.63461	1.70573	2.40079	2.21203	3.79223	3.09801	3.1824	3.31646	2.66675	1.67571	4.55449
ENSMUSG00000020661	up-regulated	0.01	0.518024	1.90481	0.848982	1.0105	1.22043	1.25905	0.999815	1.13752	1.55908	1.40018	1.42985	0.849936	1.82617	1.63894	0.579809	0.929816	0.974107	0.566522	1.54726	1.79496	1.00345	0.699716	2.05439	1.2852	1.42711	1.31836	0.816986	1.077	1.109	1.57513	1.73669	1.88688	0.851283	1.60666	0.643894	1.15776	1.59624	1.95592	1.60492	1.55967	0.909352	1.34278	1.40384	0.84753	2.0058	1.50139	0.610578
ENSMUSG00000020674	up-regulated	1.8773	1.86783	1.83862	1.85848	1.8457	1.85767	1.86329	1.85819	1.86458	1.84973	1.83646	1.82943	1.83532	1.85991	1.82689	1.85181	4.62708	1.85372	1.83728	1.82855	1.83358	1.85383	1.81157	1.84688	1.84629	1.87889	1.85359	1.84243	1.87515	1.84123	1.84073	1.85753	1.83437	1.87744	1.83384	1.85203	1.85479	1.8447	1.83033	1.8287	1.85311	1.83952	1.82215	1.83456	1.8311	1.82632	1.82943	1.85493
ENSMUSG00000020721	down-regulated	4.62708	3.30511	1.19125	3.3353	3.40452	3.48696	4.383	3.56364	3.2323	2.22066	1.0291	1.18339	1.20742	2.50516	3.59953	1.47593	2.40062	0.994929	1.19059	2.87755	3.45672	4.17318	2.17573	3.8703	3.4326	2.06342	2.97873	3.67258	2.65835	4.13672	2.03111	2.65105	3.73381	2.75194	2.7688	3.32178	3.25737	1.01046	2.27135	3.80246	1.88579	1.05854	2.00623	3.02711	1.25636	3.04768	2.226	4.29872
ENSMUSG00000020766	up-regulated	1.20692	1.00601	0.157574	1.30462	2.29127	3.75587	1.8716	0.0379662	2.02637	1.54419	0.547144	1.51818	0.190353	1.08972	0.487563	0.207252	2.06145	0.427795	1.27693	0.915407	0.826075	0.358775	1.43324	1.465	2.00691	2.49719	3.17808	1.66934	1.84518	0.640435	1.13016	0.996842	0.805296	1.25085	1.54847	1.01915	0.50007	1.55198	1.63878	3.26608	2.20484	3.20986	0.623276	1.17456	2.6178	0.662542	1.13499	0.972395
ENSMUSG00000020782	down-regulated	4.03923	2.77713	1.01675	3.53627	2.39088	2.97114	1.42195	2.19636	0.727507	4.01515	0.963585	2.77868	3.43145	2.25852	4.10029	0.900946	3.24402	0.821085	2.34999	3.57045	2.21303	1.88546	3.47929	0.927646	3.55897	2.68554	1.87962	0.929468	2.88204	4.53348	2.15661	3.38614	2.03003	2.01979	0.948144	1.99796	1.90157	0.906455	1.17803	1.06569	2.27899	1.74617	1.13656	4.50748	1.97466	2.62073	1.36176	2.21908
ENSMUSG00000020814	up-regulated	1.8244	3.04376	1.70884	1.70985	1.68608	1.71193	1.65623	1.76381	1.61666	1.66698	1.62352	1.66073	1.70353	1.67198	3.18912	3.15843	1.64336	3.18934	1.70166	4.26381	1.63242	1.69873	4.31298	2.26272	2.43108	1.68877	1.67205	2.84101	1.69299	1.60993	1.70318	1.63867	1.62944	1.73438	1.68677	1.67941	1.6018	1.64363	1.64525	1.60586	1.60905	1.6569	1.59077	1.62386	1.77545	1.62382	1.62587	1.68785
ENSMUSG00000020886	up-regulated	1.75394	4.62708	1.9605	1.83849	1.91066	1.84407	1.79428	1.84736	1.77555	1.99205	1.95051	2.00388	1.97936	1.81936	2.01221	1.87456	1.97937	1.84527	1.96677	2.00659	1.97063	1.8641	2.10017	1.901	1.898	1.8338	1.85828	1.9176	1.73131	1.9174	1.93804	1.82498	1.96497	1.85057	1.94909	1.86988	1.83178	1.8982	1.99414	1.99343	1.97797	1.94077	2.02959	1.96229	1.98109	2.01295	1.9944	1.85435
ENSMUSG00000020899	up-regulated	0.573086	2.7233	2.08315	3.86804	2.56624	3.11341	0.563997	1.96891	1.18519	2.32816	2.01349	2.67572	2.4801	1.21426	1.86875	2.60787	1.30492	3.42221	0.764378	2.73515	2.39308	2.19118	0.878762	3.10033	0.942257	0.478108	3.06229	3.03147	1.28523	1.66401	1.62739	2.36602	3.02476	1.00258	1.83902	1.37587	0.01	1.69713	2.5017	2.23111	1.61184	2.86876	2.3362	1.82335	1.04773	2.21709	0.627051	1.43916
ENSMUSG00000020918	down-regulated	0.25078	3.57697	2.25672	2.93214	0.246809	1.64729	2.21913	1.96822	2.4606	1.93659	2.61914	3.28292	1.80016	3.95253	3.73842	0.227582	2.64691	1.77888	2.27521	3.14592	0.189425	1.66344	2.77822	2.81946	1.30988	1.73696	3.92498	2.04224	2.53254	1.45164	3.73353	3.16354	2.44168	2.71497	1.77526	2.74037	0.28012	0.544856	2.51001	2.4364	0.203585	1.06936	3.61075	3.10018	2.71658	3.07553	2.46832	4.01269
ENSMUSG00000020925	down-regulated	4.62708	2.0275	1.52239	2.35711	4.62708	2.95806	3.56231	4.2275	2.66047	2.76846	1.19776	4.02274	1.62922	3.87173	4.21455	2.12831	2.37897	2.25473	2.12496	3.76431	2.06991	4.22226	2.0621	3.31751	3.9442	1.51734	3.1657	1.72705	4.18199	2.73557	3.31692	3.47956	4.13278	3.96084	2.11977	1.50058	2.20892	1.59396	2.26079	2.76591	1.83788	3.61157	2.94337	4.00803	4.26596	3.26359	2.71634	3.53829
ENSMUSG00000020935	up-regulated	1.29659	0.564374	1.49883	1.89662	2.18713	2.63523	1.65058	0.01	0.26468	0.01	2.27352	2.1073	1.64394	2.41427	1.3647	0.179481	4.02318	2.00766	0.879695	2.87914	1.65157	2.07253	0.625786	0.01	1.83696	1.97173	3.86552	2.64461	2.69144	2.00145	2.35168	1.57283	2.11743	1.93904	1.18908	1.52697	3.30796	1.05788	0.923308	1.69504	1.87947	2.91036	2.59382	1.81278	3.19529	1.88245	2.16876	1.06584
ENSMUSG00000020940	up-regulated	1.85418	1.88265	1.84793	1.87456	1.86671	1.87262	1.90264	1.86382	1.92028	1.87986	1.87924	1.85475	1.84557	1.89172	1.86202	1.87288	1.86609	1.90128	1.84899	1.85757	1.87176	1.87269	1.85051	4.62708	1.88087	1.88279	1.88308	1.88174	1.90402	1.8912	1.86472	1.90184	1.87403	1.89051	1.90148	1.87801	1.91291	1.89278	1.86218	1.87578	1.87811	1.87001	1.87293	1.87652	1.87545	1.86533	1.86874	1.87856
ENSMUSG00000020949	up-regulated	0.01	2.47635	2.63516	3.73257	2.29635	2.12396	2.63866	1.85706	3.01765	4.22659	1.81189	3.90693	2.79951	2.9933	4.22565	1.21085	2.7831	1.80364	2.09029	2.7395	2.4088	4.62708	3.13964	1.35599	3.32586	1.14529	2.68489	2.10118	2.56058	2.45084	2.32937	1.76457	3.31281	2.93405	3.22166	1.28446	3.19286	2.64944	2.04219	2.56935	1.99041	2.11765	1.48646	2.01888	2.15616	1.59622	2.17914	1.98833
ENSMUSG00000020978	up-regulated	1.92589	0.968064	2.88219	2.30073	3.34094	0.899295	1.62481	0.863595	2.23823	3.05009	2.80637	1.5614	1.27178	0.974591	1.17938	1.90766	2.01254	1.01951	1.86578	0.708582	3.62933	2.14023	0.662702	1.55906	0.887622	3.1029	3.06441	0.88339	3.08991	2.41767	0.786424	1.01962	2.5149	1.92671	2.48724	1.1109	2.2198	1.99949	3.16739	1.6183	2.9148	2.70107	0.76656	1.75553	1.57392	2.39826	2.86783	2.47116
ENSMUSG00000020986	down-regulated	2.40784	2.87463	3.67767	0.792459	1.82882	3.29542	1.93294	4.62708	1.9653	3.67201	3.56667	0.876846	3.67429	3.4584	4.58977	2.79516	0.560375	1.78154	2.50952	1.25312	0.591696	2.37973	2.34276	2.31977	2.71442	2.8045	0.789921	3.6342	3.69113	2.22796	2.87078	0.884741	3.32891	1.93548	3.96366	3.50386	1.14593	3.11511	1.4773	0.950412	3.67494	2.64421	1.96317	1.89583	2.03385	3.35592	2.80908	2.69637
ENSMUSG00000020988	up-regulated	1.36681	1.4718	1.24377	2.9831	1.35798	1.42421	4.17143	1.37311	1.68222	1.49734	1.41948	1.27289	1.2269	3.46586	3.78287	1.39946	2.56951	1.56283	1.37573	2.32644	1.37393	1.41155	1.23004	2.92135	3.80918	1.47422	4.62708	3.41436	2.28379	1.50333	1.34143	1.57001	1.38764	1.55982	2.90078	1.46497	1.63008	2.11788	1.31609	3.00276	2.25402	1.37022	1.36857	1.40201	2.30971	3.03574	1.35238	1.93157
ENSMUSG00000021025	down-regulated	3.92159	3.74931	1.53607	1.52607	3.58884	1.64722	1.20749	3.09042	2.07812	3.14831	3.59127	1.28752	3.84845	3.04159	1.70948	1.42807	4.18416	4.62708	3.68457	3.88143	3.30143	1.50232	4.59193	1.38063	1.19375	2.5273	1.48446	2.63117	2.61428	4.62708	2.67079	2.58858	2.7136	1.63503	2.7663	3.03899	1.02534	3.78852	2.55516	1.44956	2.0824	3.66401	1.78357	4.62708	3.82419	2.56294	2.57256	3.27728
ENSMUSG00000021036	down-regulated	1.41679	2.8977	4.62708	3.96473	3.40143	3.49833	1.84841	2.60953	2.62861	4.16776	0.784182	3.98532	3.50879	3.67298	3.54528	3.71646	1.0924	0.787694	2.07505	4.2125	0.834563	1.962	1.50102	2.16979	2.80957	2.56937	3.39715	0.822804	3.01759	2.20429	3.64229	1.94641	4.33162	2.32418	1.18538	3.78668	3.5934	1.5601	1.15899	3.70461	1.00903	2.47023	2.74716	1.31702	3.41283	3.71168	3.95711	4.39322
ENSMUSG00000021037	down-regulated	0.01	2.86666	3.06106	2.63694	2.3205	2.77897	3.05712	2.00702	3.30371	2.51366	1.76641	2.15197	2.34863	3.03767	1.28909	2.88978	2.74506	2.01332	1.1332	2.40017	3.37002	2.66578	1.83523	2.39166	3.47973	2.72644	2.50697	2.33546	2.64509	3.1293	1.65316	3.20505	3.07797	3.87053	2.4737	2.93817	3.79643	1.23307	2.69833	2.8861	1.72946	2.55741	2.72506	2.7773	3.62109	2.07388	2.97075	2.9888
ENSMUSG00000021040	up-regulated	0.01	0.583047	3.66923	0.733564	1.50391	1.60323	2.63341	1.04301	2.22851	2.52794	2.19801	1.55741	1.4422	2.32454	3.74111	1.83069	0.361894	0.504482	2.44658	2.40177	2.36666	2.54974	2.08022	1.94123	2.87161	0.541551	1.98921	0.963849	1.52595	1.39941	2.06408	1.34576	1.77887	0.786966	2.33794	2.59396	0.987136	0.386265	1.87299	2.6074	1.21058	0.106666	1.27091	1.97987	1.76981	1.09233	2.09228	0.788
ENSMUSG00000021096	up-regulated	1.86126	3.70591	0.813367	3.1143	0.796537	1.58919	0.922977	0.971585	2.49044	1.35977	0.891525	0.871467	2.52243	2.29001	0.902042	0.997777	1.42685	2.17986	1.94921	2.91955	0.869608	0.786548	2.17779	1.72435	2.13328	2.65057	3.03639	3.01893	1.50066	2.40412	1.44674	2.59572	2.9158	1.94899	2.79416	2.374	0.938015	1.94702	1.59404	1.75771	1.60673	1.59115	1.24968	2.33844	0.892054	2.10911	3.2465	1.37975
ENSMUSG00000021102	up-regulated	0.241751	2.43342	0.320655	1.72045	2.35006	1.3199	0.981504	0.639461	1.17457	2.00138	4.30355	2.93999	1.26753	3.05045	3.73814	2.00212	1.54856	0.123952	2.02318	1.18747	1.80342	2.29719	1.48395	0.643877	1.81435	0.797333	3.17581	2.53891	1.14407	0.956477	2.17942	2.27718	2.4666	0.858646	2.20127	2.35024	3.47354	3.24002	1.09827	3.03112	3.17842	2.28701	2.42166	1.77833	1.39145	0.470078	1.83226	4.13741
ENSMUSG00000021127	transiently_up-regulated	1.95249	0.640557	3.58756	4.06524	2.40069	2.22614	2.89213	0.784923	3.02566	2.52597	2.79748	0.791525	2.96476	0.367464	1.85948	1.28621	2.65661	2.42401	1.83175	1.81536	2.58643	1.552	3.34675	2.03768	2.40557	4.09022	3.79244	2.03354	1.37044	2.66131	1.92277	2.12233	2.81909	3.29446	4.20317	3.7203	1.29679	1.29342	1.77752	2.96337	2.65067	2.83664	3.26605	1.04854	0.416489	1.99069	2.55589	1.84499
ENSMUSG00000021131	up-regulated	0.337454	1.86964	1.99917	2.42394	1.2838	0.42117	2.60911	1.75469	1.11349	1.12949	0.956499	1.03846	1.4221	1.56906	1.90793	0.890263	1.41966	1.3391	2.3475	0.180481	1.17326	2.7047	0.319726	1.59752	1.83188	0.979068	0.825636	1.09458	0.105143	1.3604	1.39131	2.56779	2.89117	1.0881	1.10755	2.00356	1.51177	1.05043	2.02406	1.14309	2.60797	2.3411	2.34891	1.9162	1.84034	2.01474	2.93564	1.09591
ENSMUSG00000021189	down-regulated	2.3363	2.6614	4.62708	4.5425	4.62708	4.62708	3.78568	2.04574	1.62281	2.01695	1.38772	1.34108	1.36657	2.81836	3.76396	3.82428	1.36381	1.47315	4.62708	3.9428	3.40802	1.39345	1.27303	1.3816	3.04874	2.73958	1.45937	3.61567	1.55616	4.52257	1.37586	3.3958	3.4799	3.75839	3.2633	2.56457	1.53643	2.52661	1.33158	1.4379	1.87656	3.41235	1.38575	2.01711	2.75142	1.35027	1.34864	1.41137
ENSMUSG00000021196	transiently_up-regulated	1.60751	2.91456	4.62708	3.31515	0.982539	0.951772	2.17143	2.78854	1.02032	2.30131	1.08607	1.03103	2.8983	1.03588	2.69246	2.4297	3.18512	2.45092	2.90435	3.0613	2.576	0.971228	1.24648	1.55743	3.13561	3.08188	2.31192	1.04234	4.06675	1.06806	1.45207	2.97474	2.07838	3.04611	3.99964	3.44134	1.0775	1.05893	3.45284	2.01336	1.96168	1.02715	1.10852	1.97977	2.92157	2.18685	2.3608	3.65626
ENSMUSG00000021226	up-regulated	3.73627	1.42066	1.70962	1.8314	1.63644	1.52055	1.45804	1.51825	1.44051	1.59415	2.93114	1.79517	1.7418	2.23334	1.84726	1.5764	2.83375	2.47683	1.72207	1.80279	1.76465	1.55716	2.54473	1.7454	1.6495	1.51141	1.55634	1.70012	1.34449	1.67182	2.69687	1.51328	1.74238	1.3267	2.61208	1.57271	2.66097	1.63828	1.78442	1.79594	1.76995	1.69446	2.00351	2.32135	1.90353	1.8217	1.79108	1.54491
ENSMUSG00000021242	down-regulated	3.65619	2.28995	3.04826	4.53707	1.51735	3.19423	3.84878	3.58674	4.62708	3.01307	3.33417	2.79664	3.51707	3.1171	3.12193	2.14979	4.36596	3.07833	3.53574	3.40827	3.3674	3.71149	2.39813	3.16819	3.61607	3.49097	3.08754	4.50699	2.86424	1.97588	2.62693	3.04686	3.57458	3.30991	3.43718	3.90656	4.35186	3.58652	2.37605	4.1226	3.71041	3.20442	2.87018	3.47433	3.32502	2.04298	3.25637	2.5176
ENSMUSG00000021243	up-regulated	2.12371	3.74714	3.9336	2.70129	2.41357	3.1871	2.42993	2.55707	1.39231	3.02195	2.98912	2.32649	2.86984	3.53097	2.47567	2.87856	0.578487	0.936528	3.07417	0.428533	2.66192	2.73271	3.30642	3.78486	1.76321	3.39625	0.820182	0.933349	2.74439	1.05034	3.03379	3.16684	3.50788	1.02181	2.71872	2.32421	1.36166	2.3256	2.80448	2.28722	3.73427	1.74853	3.8315	2.76731	2.95161	2.473	0.371706	2.02675
ENSMUSG00000021255	down-regulated	3.40956	3.59835	3.38804	1.97055	3.24107	2.06882	2.73448	2.78087	1.16593	3.28763	4.62708	2.50653	3.45564	3.05821	3.52856	4.25408	2.56171	4.01979	2.68471	3.53076	3.48983	2.06908	2.13759	3.02029	3.46891	2.68478	3.27024	2.78996	1.88923	2.69358	4.44221	3.69153	2.861	3.32151	2.99287	3.18081	2.22496	2.40464	2.01737	2.62146	2.55104	2.34531	3.37971	2.08628	3.04699	3.40577	2.41309	2.70733
ENSMUSG00000021268	up-regulated	0.628733	0.724599	2.04018	2.67976	0.974867	1.02272	2.66198	0.730971	1.85283	0.992773	2.37755	1.58603	3.42784	1.14534	4.04685	1.08626	1.22503	2.09576	1.14005	1.80056	1.36934	1.65721	2.96014	0.954392	0.99542	1.34496	1.00267	1.40889	0.411687	1.21029	2.203	1.68334	4.25195	1.35623	4.2256	3.03331	2.25546	3.19813	2.09177	1.7972	2.24811	1.13297	1.48569	2.43411	1.48113	1.6587	2.46394	2.63798
ENSMUSG00000021318	up-regulated	1.77478	1.82425	1.66885	1.78314	1.73607	1.77603	4.22112	1.75197	1.92515	1.7813	1.75389	1.67054	1.65575	1.86972	1.68635	1.76545	1.70906	1.85002	1.66929	1.67687	1.72701	1.76882	1.62394	1.7531	1.81382	1.80625	1.79796	1.77254	1.89927	1.81868	1.72078	1.89618	2.22705	1.8652	1.81217	1.78048	1.88524	1.80838	2.34684	1.72903	1.74079	1.73351	1.70826	1.74246	3.70246	2.27559	1.71038	1.90816
ENSMUSG00000021322	down-regulated	4.45638	1.76102	1.10414	1.50595	1.07366	1.1509	0.951166	3.69336	3.2257	3.6088	2.31315	3.74049	2.17806	3.78978	2.41565	2.89767	0.928588	2.89499	1.09736	2.85412	3.65561	2.8441	3.84269	1.00467	3.27237	4.16631	2.73337	3.08855	3.98798	3.15862	1.90236	2.08074	3.27234	1.40335	2.9934	4.13136	4.25989	3.51308	3.98889	1.87184	1.30758	2.59247	1.79887	4.48828	1.63007	1.96515	3.52145	2.29283
ENSMUSG00000021379	down-regulated	2.23506	1.94134	2.11715	1.96641	1.97276	3.74933	1.74541	4.62708	1.59812	4.62708	1.81886	1.998	3.95975	1.82406	1.92239	1.94864	1.91483	1.71079	2.1304	1.96913	4.62708	1.9601	1.94827	1.96415	1.85236	4.62708	1.86854	1.82609	1.79087	4.62708	2.71646	1.7244	1.85413	4.62708	1.61267	1.90516	4.62708	1.74106	1.93763	1.8114	1.80399	3.59046	1.80445	2.70789	1.82592	1.89078	1.97868	1.91437
ENSMUSG00000021453	up-regulated	2.82643	1.15678	1.62306	1.32092	1.56776	1.32907	1.35481	2.42176	1.41394	1.53834	1.82518	1.85733	1.69618	4.11627	1.94878	1.45845	1.84334	1.55723	1.65755	1.89067	2.04248	2.04709	2.22649	1.5612	1.61855	1.36538	1.4699	1.70715	1.12584	1.78002	1.66001	3.0167	2.91054	1.00622	1.99236	2.23982	1.60636	1.71206	1.87456	1.97744	1.93104	1.71261	2.10632	1.8532	1.92337	2.39271	1.92668	2.04654
ENSMUSG00000021493	up-regulated	0.632412	0.816612	0.668895	1.65201	1.82991	1.95806	1.52984	1.46044	1.48025	0.793176	0.830238	1.76193	0.660197	1.92521	0.76592	0.772072	0.757806	0.900632	2.80024	2.03797	0.782089	0.754049	1.02216	2.92952	0.868806	1.12103	2.66816	0.824114	1.66606	0.858324	1.93504	2.22609	1.87773	1.29426	1.51181	0.781076	1.73017	2.18879	1.03841	2.06413	0.823396	2.22479	2.20729	1.84757	1.54118	1.10786	0.943015	1.08026
ENSMUSG00000021559	up-regulated	0.84398	2.69255	1.93581	1.24082	1.82189	1.24233	1.32373	1.18586	1.40198	1.40226	1.59913	1.58046	2.4306	1.31423	3.83254	1.33228	1.5838	1.46071	1.41918	1.59844	1.60107	1.30998	1.81549	1.40117	1.47527	1.28898	3.68014	1.52287	2.28334	1.59328	1.45423	1.8576	3.14223	1.04313	1.76176	1.38765	1.50902	1.54966	1.9242	1.69698	1.66986	1.50178	1.77998	1.61272	1.65892	1.67499	1.64698	1.31657
ENSMUSG00000021585	down-regulated	1.72561	1.60988	1.60419	3.66104	1.57587	1.60204	2.47796	1.6291	4.62708	4.62708	4.09406	3.87867	4.62708	4.62708	1.55393	1.90409	4.18688	2.85039	4.62708	1.54027	1.5329	1.58799	1.49937	2.68473	3.71559	3.11051	1.57811	1.58044	3.20534	2.80385	3.50307	1.59292	2.90791	1.66653	1.45227	2.36219	3.4267	2.5364	3.6418	1.48862	1.4915	2.75812	1.47321	1.50759	1.49822	4.62708	2.54479	3.50407
ENSMUSG00000021591	down-regulated	1.68515	2.48531	1.39337	2.76909	3.7039	4.49829	2.48881	4.31842	1.46133	2.10775	4.62708	1.57634	3.77489	3.91101	1.23666	1.39794	3.06087	1.26918	2.66571	1.2582	2.43825	4.23883	2.63476	4.53309	3.90059	1.99093	4.32799	2.88017	4.41077	1.18791	2.34189	2.5935	3.53804	2.97026	4.62708	3.43835	2.68116	3.72718	2.87884	2.21695	1.17381	3.53857	4.24282	2.25581	2.0546	1.19874	1.85687	4.55695
ENSMUSG00000021606	up-regulated	1.94841	1.50788	1.40523	2.11947	1.35953	3.56085	2.53385	2.99192	0.01	2.8883	3.59941	2.29316	1.8813	1.44752	1.65403	1.64344	1.52676	2.01077	2.77243	3.26884	3.02867	2.21714	1.95206	0.01	3.10489	1.6101	2.69378	1.75589	2.17175	1.36806	1.13887	2.56177	0.765656	1.77314	3.40028	1.3894	2.24322	2.46723	1.5536	3.18876	2.13624	3.0599	3.73052	1.95236	2.55229	2.52737	2.5064	1.38672
ENSMUSG00000021631	up-regulated	1.32618	1.18397	2.34587	2.30873	2.95907	2.33722	1.82891	2.93742	2.09264	3.38487	2.57783	4.62708	2.93504	1.2424	2.31852	3.21596	3.16359	1.06195	2.70141	2.42016	1.73427	2.14416	2.30347	2.5836	2.67148	2.18182	2.06652	1.5136	2.05303	1.75137	1.25478	1.26584	3.07978	1.31586	1.43844	2.05742	1.24708	1.0353	1.66457	3.02612	2.24331	2.8034	0.850586	2.90548	1.90916	1.4497	0.985341	2.84381
ENSMUSG00000021643	up-regulated	1.75078	1.82007	4.62708	2.54681	1.73831	1.77451	1.87201	1.74933	1.92616	1.78346	1.76084	1.67746	1.65955	1.83445	1.69497	1.7661	1.71601	1.853	1.67273	1.68441	1.73422	1.76871	1.63695	1.75545	1.78105	1.80557	1.79904	1.86824	2.58075	1.80367	2.29538	1.97537	1.74216	1.85835	3.93148	1.7816	1.88905	1.81375	1.70083	1.73845	1.74949	1.81739	3.93076	2.01958	1.74124	1.70387	1.71878	2.70357
ENSMUSG00000021665	down-regulated	1.78219	1.98726	3.85077	3.97053	3.64395	2.64587	2.66366	3.40595	0.514902	4.0008	0.624533	2.92668	4.49398	2.97164	2.53216	3.2063	3.70227	1.94282	2.98486	3.875	0.738013	3.0063	1.63909	2.47993	3.08554	3.32784	2.53985	2.26664	3.81494	3.37604	2.83155	2.28855	1.42156	4.5283	2.2665	2.57738	3.27325	3.48696	3.69419	2.9157	2.90408	2.39347	1.40098	3.32475	1.5359	0.937389	3.37042	3.27274
ENSMUSG00000021670	up-regulated	0.0817913	2.5652	3.83686	0.529067	1.84785	1.91314	1.89518	4.36348	2.22069	1.45919	2.37451	2.35909	1.60899	1.96654	2.46482	3.39213	3.2335	1.24833	3.23593	1.25537	2.17925	1.8938	1.66672	2.96708	0.513165	1.70066	1.6997	2.68012	1.37383	2.20503	2.70006	0.90677	2.62149	3.3821	2.25676	3.32118	2.09719	0.628426	2.58	2.24797	2.08659	2.90136	2.08863	1.5501	2.54035	1.64419	2.82151	2.677
ENSMUSG00000021686	down-regulated	2.58583	3.58076	4.07169	1.47078	3.66541	1.04228	2.79038	3.9161	3.30134	2.75094	0.797623	0.851797	2.83134	3.35758	4.15448	1.03844	3.06067	2.92625	3.06805	1.12154	4.0452	2.64529	4.62708	0.947777	3.14082	1.75212	3.72496	4.34634	3.22616	2.98805	1.3196	3.37568	3.65107	4.11636	0.64532	2.34695	3.01959	1.16283	2.52028	3.2541	2.88584	0.955039	1.8091	1.40721	1.99397	1.04078	2.99795	3.29805
ENSMUSG00000021728	up-regulated	0.50576	0.806017	0.55049	0.751331	1.88139	1.55004	0.99526	1.22625	1.98519	1.02259	0.84659	0.64262	0.53476	0.911041	0.716724	1.7231	1.67323	1.00755	0.568258	1.85726	2.72855	0.740053	0.646888	0.759933	1.57039	0.828699	1.44514	1.87305	0.977274	0.9515	1.0241	1.53909	2.11672	0.862048	1.63032	0.794401	1.11353	0.951589	0.703089	3.23278	1.34835	0.77865	0.839934	0.841223	0.825078	1.81252	2.26531	1.60642
ENSMUSG00000021733	up-regulated	1.52865	1.62987	1.48606	1.59216	1.54785	1.57317	2.39887	1.64492	2.11791	1.59052	1.59458	3.85286	1.47684	1.63297	1.52209	1.57043	1.63423	1.65848	4.11057	1.50947	1.55594	1.57108	1.47757	1.56441	1.59153	1.60469	3.58437	2.75053	1.67987	1.62009	1.53873	1.6625	4.4542	1.63991	1.64704	1.58625	1.69473	1.627	1.52467	1.56528	1.58728	1.60979	1.5526	1.58709	3.08441	1.53188	3.5823	1.5897
ENSMUSG00000021756	down-regulated	1.68582	3.56467	1.42204	3.23579	1.38307	2.86707	1.75704	3.72284	1.19734	1.39062	1.22065	1.47896	2.92354	1.35697	3.15243	1.60787	1.31517	3.773	1.41551	3.50053	4.62708	2.23961	4.30364	1.90407	4.62708	3.6265	4.52899	2.05745	3.18401	2.65915	3.30621	2.55479	4.03107	3.24722	1.12356	2.62386	1.18362	4.15309	2.01572	1.19615	2.84985	1.29887	2.09956	3.73674	4.11085	1.25379	2.40186	2.6539
ENSMUSG00000021759	transiently_up-regulated	2.08339	1.01833	0.93439	0.808343	0.882562	2.41762	2.51294	2.47392	0.707799	3.29111	2.42238	2.10905	3.37369	3.57134	0.976567	0.895852	2.41387	0.790825	2.02955	2.74266	3.14909	1.16982	3.4101	1.61652	2.90933	0.804901	2.4276	0.88183	3.06474	0.943831	3.20794	0.768255	1.44477	2.79239	3.78687	2.1549	0.78623	2.18662	0.997007	2.00037	1.65999	2.06962	2.6056	2.8274	3.31392	2.3802	0.945009	3.13638
ENSMUSG00000021767	down-regulated	4.17376	4.02151	4.62708	1.88122	3.04622	1.99068	3.11004	2.6992	3.22711	2.77469	3.41955	1.82364	2.14967	1.85813	2.62094	1.04175	1.30502	3.48413	3.04258	4.17789	2.64706	4.3332	4.34643	1.72565	2.49674	0.999533	2.23946	0.834856	1.03527	2.42003	2.57881	2.97798	4.36146	2.45386	2.47858	2.95495	3.94137	3.08641	0.868731	3.69058	2.9859	1.8865	1.43451	1.51528	2.73771	3.61859	2.82849	1.12623
ENSMUSG00000021774	up-regulated	1.43952	0.990023	0.897528	0.985885	1.00725	1.05707	1.18943	1.22919	2.03573	1.27502	1.20263	1.55881	0.900252	2.66002	3.33399	1.01745	1.12217	1.24355	1.61999	1.04769	1.89759	1.70829	3.12172	1.04285	1.16007	1.44899	2.17028	1.87628	1.78686	1.7572	1.02452	2.35163	1.14645	2.5061	1.3813	2.27475	1.33424	2.45926	2.06331	2.63888	2.41373	1.70925	1.82648	1.34591	1.25316	2.51534	2.1076	1.04389
ENSMUSG00000021782	down-regulated	1.8534	1.92273	1.71417	1.63516	1.59573	1.63842	3.74853	3.56825	4.62708	3.24597	3.37222	1.65099	4.50982	4.06926	1.479	1.59778	4.10644	3.12717	2.67319	3.35382	1.94715	4.2979	1.42765	3.93893	3.05972	3.37123	1.58026	1.5105	1.65485	1.45572	3.14667	1.9859	2.58592	3.46876	1.36312	1.57628	1.43787	1.51361	4.62708	1.42929	3.138	1.54166	4.62708	3.53084	2.12156	1.48718	1.7692	1.59327
ENSMUSG00000021806	down-regulated	4.62708	1.22768	1.40665	2.3689	3.0446	2.95665	1.66017	0.82545	3.43093	3.594	3.0503	2.757	2.59756	3.56412	3.23095	1.18698	2.43147	2.51152	2.89259	2.44604	1.99295	2.70527	2.02064	3.93319	3.68974	3.43128	0.715224	1.39077	3.22417	3.03358	1.93308	2.78264	2.90958	3.85476	1.85434	1.20545	2.81503	1.48345	0.792451	3.19666	3.50691	2.38837	1.7238	3.9946	2.83469	4.25887	2.3988	3.18253
ENSMUSG00000021814	down-regulated	2.75338	2.57303	3.57666	3.00755	3.69802	4.62708	2.63233	2.53064	1.58674	2.68163	3.00595	2.61462	3.43146	3.56547	3.61846	3.5244	2.26411	2.73303	4.17953	1.4766	3.49045	2.4355	0.845507	2.1898	2.26057	0.672158	3.67845	1.53384	2.73404	3.14866	2.66108	2.17595	2.62129	1.84209	0.454869	3.99539	0.377275	2.1239	2.32784	3.31309	3.29705	2.53854	3.58268	3.09131	1.78093	4.62708	2.32968	2.40325
ENSMUSG00000021848	up-regulated	1.26759	1.5063	1.50345	1.52409	1.56826	1.51796	1.66291	1.45981	1.76273	1.6204	1.71292	1.61229	1.5128	1.61985	1.67573	1.56216	1.65919	1.72401	1.51973	1.6362	1.68747	1.5463	1.7157	1.5918	1.65165	1.57626	1.61231	1.68504	1.5854	1.75226	1.59204	1.69982	1.69579	1.48521	1.8695	1.59221	1.78825	1.73682	1.65181	1.74777	1.74294	1.63356	1.77765	2.60689	1.7283	1.70038	1.6989	1.57462
ENSMUSG00000021871	down-regulated	0.791102	2.40517	0.613253	1.683	3.73074	2.09104	0.755809	3.06334	1.76855	1.96674	2.32802	2.50886	2.90245	3.10287	1.22623	1.67355	2.75057	1.10639	3.45726	1.63611	2.71563	1.4433	2.86935	2.44983	2.50714	1.09444	0.695454	2.27363	3.20108	2.67994	2.24649	2.5718	0.63448	2.12564	0.784025	2.78579	1.76938	3.40238	2.99988	3.12987	1.2252	1.85638	2.22616	3.32146	1.16328	2.14602	2.62371	2.82806
ENSMUSG00000021905	up-regulated	0.844918	1.1903	0.975454	1.68653	2.10404	3.66006	1.24153	0.645111	1.53145	0.650481	0.277297	2.44983	2.79873	3.61282	2.03403	1.62505	1.6123	2.89343	1.76444	0.961722	1.25229	1.95595	2.85416	1.43313	1.07981	0.785285	1.82076	1.40504	1.9542	2.35128	2.76085	2.59329	0.799535	1.30947	1.72343	0.622638	0.839759	2.05038	1.22317	1.05522	1.2975	1.3634	0.721797	2.53674	1.48473	1.6239	1.05528	2.09149
ENSMUSG00000021908	transiently_up-regulated	3.10562	2.73379	1.11294	1.17588	2.24703	4.20409	2.15115	3.65766	3.18593	1.38893	2.12643	1.77701	1.33022	3.12804	0.85231	2.16623	2.02606	0.848976	1.45849	4.62708	0.82683	2.55105	3.42539	1.46878	1.69813	1.10282	1.8973	4.59926	2.74409	3.81204	2.98504	2.50447	0.981339	1.97401	2.75463	2.41138	2.52276	1.89268	1.33201	0.725433	2.31841	0.923196	0.660249	1.69245	2.28426	0.782644	2.65834	3.45098
ENSMUSG00000021930	up-regulated	1.10397	1.2041	1.21347	1.23338	1.95441	1.21236	2.28935	1.93992	1.30656	1.25567	1.29698	1.25975	1.21835	1.86467	3.0505	1.23192	2.8989	3.38619	1.22038	1.26951	1.28796	1.27843	2.83021	1.25275	1.26925	1.23515	2.50364	2.75346	1.38365	1.3108	1.2477	1.29957	1.29096	1.21943	4.24529	2.00566	3.12306	1.30346	2.02277	2.14222	1.87487	2.13376	1.32768	1.30852	1.30498	3.01932	1.29396	1.24822
ENSMUSG00000021932	down-regulated	1.3605	3.13744	2.36129	4.33803	1.89316	3.26945	3.11113	2.34077	3.46604	3.75749	2.58787	2.94765	1.2561	4.40454	0.913366	1.11954	3.18816	0.273361	1.44511	2.15929	3.09856	1.88042	0.684683	2.00817	2.09914	3.11927	1.42042	1.07415	3.01224	3.74257	2.55384	3.6626	1.03227	2.36199	3.70989	2.23688	2.56494	4.62708	2.07855	1.72472	3.72867	1.08722	3.17153	3.31596	3.62154	2.96706	3.75144	3.19818
ENSMUSG00000021939	down-regulated	2.62853	3.33223	4.62708	3.25994	3.35194	3.67464	2.9232	3.02202	3.51091	3.55162	2.99091	3.07761	3.46632	3.22841	3.32108	4.11631	2.45533	3.50779	2.37017	3.37177	4.62708	4.54564	2.34618	4.62708	3.82317	2.64671	3.58478	1.65715	3.7587	2.57194	3.16007	1.89685	3.32749	2.50667	1.4931	4.04007	2.28082	2.93556	2.33808	2.36945	3.09697	3.49034	3.35582	2.35784	2.3279	1.79958	3.01498	3.41526
ENSMUSG00000021951	up-regulated	0.377365	1.36244	0.246147	1.31591	2.73504	1.54285	1.9929	0.182964	2.24224	1.32926	2.17537	1.57775	0.971006	2.76049	2.97376	1.25475	2.04438	2.05522	0.275003	0.506557	2.08115	2.57682	2.35215	0.983763	2.28683	1.15819	1.76121	1.71396	0.439417	1.48712	1.31421	2.28344	1.8677	0.311717	2.36525	1.65165	1.90616	1.37903	1.55656	1.49212	0.746089	1.16623	0.813638	0.673466	1.33803	0.6655	2.73821	3.42521
ENSMUSG00000021953	down-regulated	3.34364	3.34392	3.03076	3.65437	2.92675	2.67544	2.34396	2.77826	2.25475	3.68422	3.36084	3.19056	3.4702	2.97468	2.84772	2.73322	3.5121	3.69626	3.03155	3.37416	3.37026	3.74226	3.42471	2.04716	2.75488	3.27205	3.11625	2.87781	3.28967	3.0074	3.48314	3.49729	3.13774	3.75362	2.29471	2.89579	2.69309	2.81651	3.01549	2.41754	3.45104	2.78883	2.97793	2.88964	3.04451	2.22672	2.59064	3.45638
ENSMUSG00000021967	up-regulated	1.44327	0.683021	0.225077	1.67964	1.01615	1.80351	1.7509	0.226387	2.35958	2.57326	4.00421	1.44241	2.99618	1.31006	2.9803	0.279465	2.93432	0.993581	0.754442	2.03367	2.43939	1.85727	1.66691	3.78971	1.42886	0.197265	1.88583	0.484372	3.40507	2.26475	1.14153	1.17651	1.23592	2.18824	3.15084	3.05565	1.78893	0.579253	1.99969	1.33589	2.40719	1.05014	2.96396	1.7252	1.35432	1.79685	1.5432	0.856833
ENSMUSG00000022010	down-regulated	3.89195	2.46172	0.01	3.13553	3.06713	2.79593	2.60668	0.911038	1.99259	3.06591	1.70895	3.53171	3.13126	0.522978	3.582	3.62188	3.91403	3.55564	3.39617	3.74556	3.63953	2.80969	4.26477	1.38403	2.49686	2.55647	1.92144	2.60656	2.56616	1.2899	2.75811	1.99106	2.72929	3.42078	3.17562	3.6914	2.51765	3.06116	1.03248	0.666163	2.60388	2.83225	1.47251	2.3327	1.50875	2.37411	2.78707	3.66058
ENSMUSG00000022012	transiently_up-regulated	2.18716	1.19768	1.34494	1.09718	1.36609	1.08612	1.31997	0.952728	1.5179	1.4216	1.81174	1.69394	1.3943	1.28922	1.86772	1.26568	1.74973	1.58919	1.38129	1.75843	1.79766	1.2024	2.17326	1.40035	1.53852	1.20329	3.56269	1.80677	0.982524	1.82876	3.4505	1.48236	1.80441	0.732741	2.1885	1.32756	1.71317	1.74576	2.08137	1.99808	1.94971	2.94677	2.15635	1.83224	1.92158	1.92931	1.88174	1.24805
ENSMUSG00000022013	up-regulated	0.996514	1.16983	0.01	0.982963	0.01	1.99596	2.79578	1.48585	0.461206	0.990957	2.99901	2.62699	2.44911	1.9327	2.48341	3.37273	1.44328	1.75932	2.63775	1.95979	1.20541	0.614155	2.05498	3.58763	2.93041	1.76049	1.57935	0.01	1.27881	2.41955	3.33236	1.9678	1.95912	1.53008	2.42375	2.64591	0.426886	3.82348	1.90298	0.960794	1.48141	1.35044	2.5087	2.56413	1.21033	3.43796	2.29464	2.86592
ENSMUSG00000022015	up-regulated	1.42685	1.62078	1.97581	1.73202	1.89121	1.73895	1.72778	1.71236	1.74906	1.86472	2.04674	2.08949	1.98789	1.75027	2.14069	1.82056	2.07026	1.85708	1.96837	2.10799	2.06989	1.79218	2.3269	1.88647	1.91454	1.75262	1.81847	1.96979	1.56697	2.00723	1.95554	1.8057	2.06402	1.50547	2.13217	1.82876	1.86809	1.96281	2.09359	2.14624	2.11475	1.98398	2.23037	2.06696	2.11233	2.15592	2.12056	1.78996
ENSMUSG00000022024	transiently_up-regulated	1.09379	1.68526	2.88392	1.43003	3.34345	1.12	2.87941	2.80635	2.09393	1.98134	1.68621	2.12902	2.95788	1.01586	2.11903	2.82456	2.06782	1.27581	1.89782	4.00801	3.94034	3.04761	3.97411	3.95879	2.90157	4.13283	2.74236	1.34696	2.86062	1.90447	3.98229	2.00651	1.51196	2.57321	2.80607	3.47512	2.47444	3.6541	2.10543	1.07566	2.3723	2.3875	3.95952	3.95657	3.36721	2.36321	1.23233	2.8946
ENSMUSG00000022040	down-regulated	2.17776	1.55584	3.2741	4.46961	2.29681	2.48735	3.9865	1.73663	0.912849	1.36959	3.55154	4.62708	1.55876	2.95988	3.52684	2.74689	4.43851	1.76376	3.44944	3.67343	4.36846	4.62708	1.03135	4.01755	3.21945	3.49931	2.79493	4.62708	3.12982	3.77489	3.43404	3.19006	2.42722	4.27233	3.90154	4.14336	3.8161	2.95432	3.76261	1.92631	3.51731	2.7249	2.85634	2.45935	0.976529	4.15185	4.1553	2.55144
ENSMUSG00000022094	up-regulated	0.809725	1.21282	1.34513	1.28456	1.41387	1.27873	3.46006	1.18486	1.65371	1.47703	1.68469	1.5593	1.3753	1.42848	1.67096	1.3757	1.61803	1.6213	1.37701	1.60106	1.65813	1.34128	1.81328	1.44541	1.54231	1.36741	1.44621	1.61289	1.34029	1.73489	1.47457	2.31922	1.70649	1.13467	1.9432	1.4219	1.71734	1.68368	1.61725	1.77581	1.75579	1.54553	1.85346	1.68877	1.73395	1.71241	3.22954	1.38067
ENSMUSG00000022099	down-regulated	1.60838	3.69768	4.62708	1.55855	4.62708	1.46851	3.52093	3.63966	2.12122	3.59116	3.16337	4.20732	2.60559	1.41935	1.3771	1.45255	2.94119	1.50134	3.01137	3.11641	3.09588	3.17634	1.29998	1.40749	1.413	3.40664	3.24795	2.47694	3.52879	4.39783	2.88333	2.17791	1.34631	4.62708	1.63277	1.43618	1.3527	1.95761	2.31385	2.76326	2.32142	4.35788	2.05456	3.90847	4.29776	2.69701	4.12617	2.66812
ENSMUSG00000022102	up-regulated	1.61063	1.64758	1.70733	1.66803	1.70819	1.66926	1.66809	1.66405	1.67259	2.63971	1.72674	1.73395	1.71477	1.67195	1.7437	1.68446	2.85299	1.69211	1.71124	1.73748	1.74222	1.67917	1.778	1.69669	1.70219	1.67212	1.68438	4.29239	1.63821	1.71975	1.70933	2.79083	1.72979	3.3836	1.77149	1.68614	1.69451	1.71153	1.73494	1.74514	1.75172	1.72782	1.77556	1.73042	2.52599	1.74663	1.74015	1.67894
ENSMUSG00000022108	down-regulated	4.05724	2.43572	4.62708	0.230703	2.28954	2.86383	2.81588	2.3169	1.88536	3.29389	1.48798	2.1196	1.2037	3.4904	4.62708	4.44263	3.48028	1.46325	1.38514	2.69913	4.14658	3.30251	1.59947	3.44832	3.21804	3.98772	2.2843	3.05083	3.54007	2.37023	2.56728	1.34098	1.18692	2.39793	2.2674	2.74301	2.1106	3.93722	3.89555	1.60902	1.81914	2.28948	2.70364	2.20364	2.37933	0.280515	1.26699	0.603719
ENSMUSG00000022111	up-regulated	0.847973	0.71503	0.01	2.73018	1.9909	1.64943	1.08506	2.35563	2.5365	3.30537	2.97719	3.99564	0.832715	2.55338	1.54313	2.49464	2.78342	2.76088	2.39985	0.968543	1.49412	3.70443	3.43592	1.70917	2.35725	0.47032	2.62641	2.39539	1.50359	1.49593	2.96086	0.668125	1.34251	1.12539	0.888918	1.79865	0.463771	2.11066	1.67847	2.16431	2.17983	2.53379	1.85901	1.04243	2.9153	0.01	1.20217	1.3766
ENSMUSG00000022177	down-regulated	1.95369	1.90667	0.0315548	1.07921	4.11683	0.410006	3.20923	2.62892	2.61903	1.77812	3.3362	1.7543	1.34516	2.29781	2.80809	0.173744	2.93562	2.32691	1.47383	3.25303	1.60995	2.65832	1.63924	3.27443	3.85253	1.07057	2.53254	3.60331	3.03274	2.68072	2.31797	3.32371	1.85849	2.32185	0.367069	1.4868	1.82781	1.72612	3.12455	1.18268	2.6788	3.07995	2.51796	2.16235	3.89873	3.00462	1.16987	2.43375
ENSMUSG00000022193	up-regulated	0.86256	0.995257	0.01	1.54879	1.78765	2.35415	1.36087	1.53866	1.96219	0.01	2.18314	2.59226	1.3184	1.74595	1.51355	1.64686	3.01592	0.526205	1.84518	0.795766	1.33907	1.46678	3.13545	0.893535	2.41404	1.54351	1.53688	2.31086	2.77142	2.57287	1.93468	2.09796	1.93186	2.41253	0.76079	2.24603	1.83196	1.47728	1.76636	1.70331	0.651921	1.48969	1.45186	2.42536	3.3088	1.90062	1.6437	1.1462
ENSMUSG00000022199	down-regulated	2.50346	3.48471	3.56779	4.42017	1.6659	1.78438	4.54397	4.62708	2.84513	1.49757	4.29104	3.39544	4.03651	1.47101	2.9957	3.38606	4.62708	1.20014	4.30464	1.50862	1.34011	1.72221	1.65714	1.59168	3.90812	2.12567	1.51127	1.32296	1.57601	4.0753	3.53717	2.62821	1.33556	3.28214	2.36249	3.83607	3.4084	2.49894	2.09296	1.17188	1.80902	1.4862	2.88246	1.28685	2.85673	1.32131	1.41913	1.63869
ENSMUSG00000022204	down-regulated	3.3945	3.05036	4.62708	2.01031	1.29066	2.7882	1.24959	2.35163	3.36486	2.25771	2.86971	2.54473	3.3594	1.15398	3.00043	1.18766	2.27399	4.02181	1.47376	3.24301	3.51776	3.53924	2.77328	3.44867	2.47863	3.40296	1.66399	2.97714	2.74791	0.563188	3.18138	2.42018	3.02893	2.39279	4.01594	1.4439	2.81328	2.20785	3.50529	0.469187	2.19967	2.57958	0.01	1.53622	0.01	1.65285	2.25879	2.52697
ENSMUSG00000022208	up-regulated	1.64343	1.81282	1.5911	1.75464	4.46078	1.74184	1.93347	1.68751	2.04442	1.7803	1.79286	1.60693	1.55469	1.86265	1.67579	1.90072	1.68027	1.91702	1.57763	1.62378	1.71635	1.73911	1.5656	1.7283	1.82265	1.80573	1.8036	1.78589	1.95202	1.84384	1.67849	1.92368	1.73113	1.8698	1.90163	1.77069	1.99037	1.85653	1.65399	1.73729	1.75402	1.71042	1.71408	1.74682	1.73724	1.67026	1.75777	1.77657
ENSMUSG00000022218	down-regulated	1.54889	3.77695	2.86837	3.76636	3.86775	4.23126	3.04728	4.62708	1.37759	1.36601	3.30219	3.07674	2.86347	1.4021	4.62708	4.62708	1.73452	1.34853	4.50864	2.64372	1.31998	2.00891	3.5086	1.37799	1.36158	1.39352	1.42203	3.13368	3.60936	2.73622	2.07136	3.68393	1.34278	1.49349	1.26394	3.10011	1.34308	1.3385	2.31016	3.96154	1.31999	3.00832	1.28131	3.55172	1.55151	1.96459	1.8777	2.94341
ENSMUSG00000022221	down-regulated	2.45013	2.63068	1.758	1.89092	1.59505	3.84581	2.95008	1.89145	1.18847	2.86205	1.19469	1.44826	1.72471	1.45773	3.99133	2.71699	2.77486	4.37739	4.62708	1.38233	1.2478	1.66316	3.78757	1.53967	1.87863	3.20964	1.77543	2.34127	3.62691	2.06806	1.55318	2.15574	3.44512	3.213	0.752837	3.76245	0.994531	2.86112	2.5682	2.38693	2.86096	2.48422	3.36841	1.18786	1.34577	2.84548	2.12151	1.57588
ENSMUSG00000022223	transiently_up-regulated	2.6135	2.82255	1.30851	1.44099	3.88178	1.4431	1.46527	2.68666	2.83496	1.38068	3.63324	1.25603	2.089	1.45829	4.62708	1.44089	1.27733	1.4087	1.31205	1.25142	1.29379	2.16861	2.22971	1.50621	1.36066	1.43175	2.73613	1.78613	1.53527	2.51781	1.70518	1.4312	1.30626	2.18356	1.84779	1.39383	1.43843	1.3539	1.92444	1.25622	2.18832	2.99322	1.24248	1.2908	3.71097	3.32326	1.75576	2.19742
ENSMUSG00000022244	down-regulated	1.96212	1.55448	1.68587	1.57412	4.13615	4.62708	4.47747	4.15912	3.07055	2.65653	1.30747	1.52016	3.14252	3.04685	1.47034	1.54114	3.77597	3.10678	2.17128	1.48021	2.00955	4.62708	1.40548	4.62708	1.96354	3.21313	3.17869	3.86079	2.37152	1.24084	2.46457	2.66084	1.34737	2.94029	2.63698	2.3812	3.82953	1.22969	1.46933	1.29864	3.84273	3.6052	4.40174	4.62708	3.97424	2.95789	2.19527	2.82596
ENSMUSG00000022255	up-regulated	2.15609	1.2657	2.25851	0.693348	1.35065	2.33321	2.30755	2.56793	4.00937	3.56202	2.15871	3.04101	2.56148	1.82245	0.330464	2.83387	2.06458	2.92144	2.1509	0.863045	2.41766	3.64851	0.01	2.65359	3.01043	0.384834	1.16664	3.20437	1.00451	0.608594	3.00664	1.84426	2.18481	1.37697	1.09238	1.98556	1.94838	2.34522	2.41717	2.30776	0.810052	1.74586	1.92627	1.02117	4.09595	0.643314	3.25855	1.14996
ENSMUSG00000022257	up-regulated	1.61365	0.79559	3.35653	0.884984	3.05414	0.890312	0.973349	0.867118	0.906666	4.0426	3.05943	1.17332	1.08886	0.914747	1.22452	0.956952	1.16972	1.0523	1.0735	1.1889	1.16788	1.76868	2.31101	2.70874	1.09632	0.903198	0.956982	1.08024	3.05041	1.1124	1.06571	1.75615	1.16924	0.702824	3.33788	2.68259	1.00255	1.08783	2.51665	2.18149	1.95824	1.13326	1.37948	1.16865	1.21939	1.96829	2.88158	2.42125
ENSMUSG00000022263	up-regulated	1.30813	1.55608	1.77758	1.62858	1.74443	1.62843	1.71596	1.57627	1.79212	1.76359	1.92321	1.88163	1.81294	1.70047	1.98062	1.70175	1.90139	1.82635	2.25295	4.19606	1.91946	1.67593	2.07866	1.75705	2.83195	1.67359	1.77129	1.89972	2.21134	1.92696	1.79508	1.78254	2.01946	2.62882	2.10591	1.72566	1.8739	1.89261	1.90941	2.09716	1.9799	1.8375	2.06574	1.93232	1.96911	1.97498	1.95463	1.69302
ENSMUSG00000022346	up-regulated	1.07907	1.29924	1.19659	1.26909	1.28431	1.28228	1.41256	2.50307	4.18821	1.33334	1.38086	1.26654	1.19094	1.36255	1.31828	1.2851	1.33556	1.44158	1.60438	3.06967	1.34875	1.90359	1.31083	1.29835	1.35243	1.31723	1.33707	2.57521	1.45478	1.43149	1.28062	1.43015	1.3588	3.07578	1.51922	1.31378	1.53036	1.42722	1.306	1.39072	3.30787	1.3158	1.39947	1.72971	1.37957	1.3396	1.34728	3.42927
ENSMUSG00000022353	up-regulated	2.42982	0.743823	1.01802	3.28571	1.02409	1.91845	2.72639	0.782786	1.06502	2.37196	1.79802	2.71266	1.06883	2.7565	1.3347	0.959233	2.85516	3.34299	1.06024	1.26391	1.27418	2.81551	1.5218	3.30359	1.33898	3.35864	1.02546	3.68873	1.29445	1.61472	3.74952	3.46321	1.34334	0.685282	1.47782	0.991093	1.76601	1.67585	2.64284	3.06899	2.41965	1.17885	1.93681	2.7553	1.34395	3.85695	4.24698	0.943669
ENSMUSG00000022421	up-regulated	1.74479	1.82954	1.82378	1.78817	2.97971	1.78945	3.40035	1.78652	1.78518	1.80746	1.83489	1.84429	1.83014	1.78883	1.8511	1.80168	1.84002	1.80372	1.82679	1.84672	1.83928	2.35378	1.88047	1.8117	1.8444	1.79027	1.80012	1.82302	1.75979	1.8275	1.82295	1.82625	1.83812	1.75219	1.84503	2.19667	1.80396	1.82063	3.40132	1.85026	1.84525	1.84747	1.86325	1.83826	1.84521	1.85298	1.84726	1.79639
ENSMUSG00000022425	up-regulated	1.43552	1.69016	1.69286	1.71033	1.75839	1.70416	1.85269	1.64403	1.95548	1.81144	1.9095	1.80698	1.70315	1.8089	1.87296	1.75091	1.85478	1.91761	1.70993	1.83183	1.88379	1.73415	1.91718	1.78247	1.84436	1.76421	1.80233	1.87957	1.77039	1.94919	1.7839	1.89191	1.89222	1.66654	2.70585	1.78189	1.98372	1.93258	1.8476	1.94697	1.94147	1.82699	1.97908	1.90671	1.92641	1.89851	1.89638	1.76317
ENSMUSG00000022429	up-regulated	1.45691	1.54002	1.17774	1.57261	4.3977	1.42582	1.76887	1.3779	1.73924	1.42365	1.34658	1.16627	1.1607	1.5485	1.1942	1.39488	2.7512	1.56938	1.81529	2.0266	1.30363	2.329	1.23992	4.00155	2.48013	1.48811	2.86097	1.93451	1.70394	1.4421	2.07968	1.5937	1.30491	1.63859	1.5989	1.42572	1.67722	1.47037	1.76925	2.24282	1.68273	1.31023	2.07482	2.00682	1.29501	1.72872	1.247	1.44497
ENSMUSG00000022436	down-regulated	3.34772	3.70011	2.67345	2.94204	3.54978	4.37797	3.18936	2.83439	0.994976	2.25719	3.43977	3.39161	3.25996	0.605784	1.50334	3.24657	3.3571	1.24915	2.22753	1.93988	3.37211	1.73333	4.5694	3.37791	3.71052	2.20207	1.72897	2.32899	4.47098	2.34259	2.9224	3.76918	2.17167	2.17534	1.30015	3.37514	0.436163	0.655756	2.66752	1.49713	4.39951	2.65156	2.61453	2.69841	1.14239	1.839	3.42224	4.62708
ENSMUSG00000022438	transiently_up-regulated	2.28047	3.58923	3.81457	2.45366	4.62708	1.83511	1.79036	1.72725	1.90104	1.60859	3.07885	1.53952	1.73215	1.70384	4.62708	4.62708	1.55393	1.70172	2.29081	1.6186	1.75598	1.60456	4.62708	1.57444	3.62463	3.27816	1.62144	2.26089	2.19408	2.8344	1.54497	2.37068	1.58834	1.64568	2.71921	1.6948	2.49038	2.51411	1.5375	2.05272	1.6398	1.56876	1.58788	1.59929	2.22655	1.55285	1.56675	3.97615
ENSMUSG00000022442	up-regulated	1.38754	4.02714	1.50219	1.43297	1.47035	1.43543	1.41742	2.37936	1.41266	1.45794	1.49632	1.53309	1.5016	1.42783	1.52496	3.31253	1.50811	1.44516	4.00485	1.52045	1.5439	1.45919	1.57888	3.79253	1.46783	1.43298	1.44659	1.47893	1.38308	1.48182	2.94848	3.04472	1.50266	1.37728	3.06014	1.4514	1.4693	1.47171	1.51502	4.62708	1.51113	1.48802	1.53801	2.9177	1.51202	1.52641	1.51724	1.44299
ENSMUSG00000022450	up-regulated	3.02027	0.913769	1.88721	3.00198	1.66905	2.64779	2.29542	1.5825	2.82605	2.06633	4.15098	1.90717	1.49655	1.48068	2.35264	2.84358	2.73619	1.82408	2.85609	2.22315	2.14713	1.48602	0.583895	4.62708	3.88402	1.92	3.22764	2.01591	2.31705	1.3615	1.54829	2.68401	1.74682	1.70585	2.40234	3.56869	1.86527	3.1787	1.70531	1.99551	1.8109	2.82011	3.20962	2.31046	3.18793	1.91966	0.916892	1.952
ENSMUSG00000022451	down-regulated	4.21212	1.12592	3.73052	3.27361	1.78494	1.2157	1.99786	1.59231	2.02712	2.1063	2.16336	2.31465	2.98562	0.956338	4.10142	3.07792	2.62955	1.72975	2.85943	3.93822	3.69087	2.78939	0.01	3.1144	3.23842	3.40598	2.60634	2.91318	2.05423	2.04912	2.5064	0.744271	3.58923	2.43891	1.15141	1.41574	2.36736	3.80946	2.77145	3.84149	3.81935	2.80257	2.36509	3.14645	3.34989	2.73674	1.33604	2.6729
ENSMUSG00000022471	up-regulated	2.47114	0.559214	0.404152	0.509956	2.98183	2.65278	2.54515	2.21876	2.11113	3.47671	0.549194	1.34447	2.77777	0.562749	2.8226	2.76759	1.77719	0.63615	1.38004	0.459589	0.528481	3.6973	2.22388	0.861815	1.36046	2.1491	0.546071	0.550147	2.77853	2.64506	0.720521	0.612735	0.603707	1.32862	2.99799	2.32919	3.0988	1.87316	2.42882	0.539581	2.41821	2.08309	1.8033	0.531682	2.51076	2.6964	1.8025	1.02068
ENSMUSG00000022472	up-regulated	0.965635	1.73218	0.754638	2.85595	1.26936	0.876324	0.927667	2.04311	4.44891	2.70707	1.92038	0.716889	1.98088	2.83442	0.922536	2.98214	0.971344	0.849609	3.34095	2.07673	1.41867	1.03857	2.25215	1.10764	0.940479	1.94194	2.25241	2.64465	1.2098	0.862909	2.26022	0.948658	1.77677	0.968737	0.746422	1.7175	1.43597	2.55569	2.88	2.57162	0.724601	1.72568	0.868755	1.21351	2.63914	1.7797	1.80893	2.20829
ENSMUSG00000022490	up-regulated	1.35825	1.54637	1.2433	1.47119	1.47999	1.4557	1.68222	1.39324	1.81171	1.49355	1.46514	1.27589	1.22034	1.5974	2.62061	1.44702	1.84572	1.65514	2.10694	1.68279	1.406	2.12497	1.21308	1.43099	1.49463	1.53019	1.52377	1.49391	1.71362	1.55999	1.36817	1.66604	3.70231	1.62037	2.79314	1.48436	1.74094	1.57758	1.33111	1.46699	1.44774	1.40411	1.3938	3.66471	1.42811	1.34658	1.37671	1.4936
ENSMUSG00000022503	down-regulated	4.21791	2.5509	4.62708	2.45206	2.39833	3.64261	2.7029	3.89469	3.51787	3.36869	1.01957	3.13447	3.39345	2.94578	3.46857	1.75849	2.63106	3.49909	1.78738	3.63385	3.04544	3.16164	1.7623	2.01485	2.8055	0.708846	1.42243	2.13414	2.12406	2.95131	1.13188	1.84145	1.78457	1.72519	0.561004	2.12116	3.78714	3.65009	3.63904	1.60113	2.32311	1.31111	0.602697	2.38739	2.7817	1.7963	1.50697	4.13482
ENSMUSG00000022528	down-regulated	1.9088	4.12273	1.69047	2.81282	3.22758	2.72536	1.53474	2.97536	3.64167	1.75894	2.57076	3.31241	2.69714	1.58829	1.39276	2.19257	3.9215	1.93684	4.2633	2.96123	1.31249	2.25514	1.21136	4.62708	2.11773	4.61578	2.25282	1.46852	4.62708	1.42837	3.68964	1.46991	1.65282	3.74131	3.21844	3.00608	1.39127	3.82254	1.35334	2.13573	2.0282	1.40174	4.26484	1.72895	1.6024	3.22163	1.93332	4.59207
ENSMUSG00000022564	up-regulated	1.60495	1.66272	1.65243	1.66408	1.67087	1.66229	1.70015	1.648	1.72539	1.7256	1.70379	3.37657	1.65368	2.94285	1.69141	4.62708	1.70921	1.7122	1.65604	1.68213	1.69652	1.66807	1.69632	1.68913	1.69178	1.67698	1.6844	1.69882	1.73534	1.71513	1.67515	1.7822	1.69885	1.66063	1.74185	4.46649	1.72852	1.71243	1.68659	3.80982	1.70958	3.74352	1.71519	3.88335	1.70586	1.69735	4.27924	1.67547
ENSMUSG00000022610	up-regulated	1.55898	1.74637	1.66202	1.73572	1.73849	1.72809	1.87045	1.67873	1.96125	1.79531	1.83894	1.73136	1.66094	1.82337	1.77966	1.75026	1.78133	1.89698	1.67249	1.74976	2.50329	1.76062	1.77164	1.76235	1.81296	1.7808	1.79907	1.83131	1.83598	1.88669	1.74532	4.62708	1.81812	1.75487	1.96837	1.77715	1.9561	1.88292	1.76839	1.88064	1.85085	1.77819	1.8554	1.83094	1.83736	1.79959	1.807	1.79566
ENSMUSG00000022629	up-regulated	1.67132	1.70952	1.75588	1.72611	1.75067	1.72683	1.73152	1.75126	1.73887	1.74916	1.77907	1.80265	1.76203	1.73286	1.811	1.74036	1.83008	1.75256	1.75955	1.78446	1.78126	1.73563	1.81905	1.75102	1.7576	1.7313	1.74223	1.76691	1.70528	1.77515	1.76086	1.7442	1.78078	1.6922	1.798	1.74283	1.75691	1.76816	1.78308	1.79473	1.79004	1.7667	1.83259	1.78181	1.78906	3.89469	1.78896	1.73654
ENSMUSG00000022634	up-regulated	1.83792	1.80502	1.43898	1.69443	1.55016	1.68213	2.72453	1.66827	4.00141	1.61864	1.48507	1.37881	3.1139	2.06826	1.35264	1.62428	2.74764	1.7046	2.0075	3.89246	1.44027	1.64403	3.47843	1.57304	1.60971	1.72517	3.8741	1.78748	1.92409	1.55849	1.49629	1.74375	1.45302	1.91769	2.6819	1.63761	3.36213	1.59643	2.04503	2.8963	1.43177	3.93653	1.32895	1.46027	1.42352	1.3541	2.21563	1.66767
ENSMUSG00000022635	up-regulated	2.0845	1.66986	2.49284	0.79552	0.622223	2.13883	2.27088	1.69282	1.32405	2.15308	3.38142	1.98548	2.2658	3.52583	1.64647	1.93133	1.69949	2.00641	1.86113	3.0273	0.838332	2.96875	2.14157	1.45586	1.22938	1.3322	1.38074	2.27977	2.75353	1.60795	1.75338	1.80865	3.81708	1.05869	1.57823	1.31337	0.998729	2.64904	1.73259	0.62258	0.619805	2.93447	4.62708	1.31002	1.473	2.9371	1.47196	3.07616
ENSMUSG00000022652	down-regulated	1.40398	2.64885	2.98517	3.30344	1.9291	2.75058	2.86568	3.25178	1.50584	4.01708	2.8187	2.3541	2.11849	3.26459	2.48793	1.31243	2.13232	3.37455	2.98124	3.13905	2.1662	2.89421	2.92197	2.7768	3.0251	3.61443	2.31658	2.97565	3.55655	3.04055	2.81522	3.43719	2.56418	3.40342	2.83363	3.02158	1.87959	3.38302	2.49938	2.8698	2.25991	3.26144	2.48737	3.53785	3.53559	2.97847	1.52424	3.66364
ENSMUSG00000022656	up-regulated	1.56946	1.62905	1.61396	1.62913	2.05565	1.62712	1.6679	1.61212	1.69472	1.69059	1.66785	1.63801	1.6148	1.83994	1.6534	1.66156	1.69188	3.27421	1.61758	1.64384	2.06327	1.63267	1.65636	1.6412	3.66195	1.64273	4.62708	1.66346	1.65339	1.68051	1.63824	1.67475	3.25432	2.21008	1.70763	1.64383	1.6966	1.70069	1.92966	1.67318	1.67322	1.66582	1.67781	2.2214	1.66925	1.76105	1.93337	1.64064
ENSMUSG00000022681	up-regulated	0.614903	0.691855	1.51794	1.96218	2.89138	1.43416	2.22478	1.39315	1.80122	2.06069	4.58984	0.650416	2.30897	1.97988	3.13383	1.66142	2.01851	0.807371	2.16651	1.84679	0.698307	3.82454	2.44831	3.03454	1.71707	1.44269	0.73625	3.32613	2.44749	0.795204	0.658872	3.02137	1.54266	1.60328	1.51543	1.83447	2.03171	0.760126	1.47879	1.94069	2.1278	2.57232	1.97976	3.2189	2.66566	0.685877	2.63428	1.53383
ENSMUSG00000022683	up-regulated	0.85706	1.15763	1.30962	1.22468	1.33721	1.22245	1.3457	1.15867	1.44394	1.39739	1.53707	1.46764	3.39922	1.31793	1.54744	1.29923	1.50032	1.45945	1.32979	1.49735	1.5252	1.27209	1.66871	1.35588	1.42184	1.28039	1.34269	1.47689	1.20289	1.55371	1.38793	1.41433	2.39069	1.08578	1.71517	1.32963	1.52144	1.51955	1.50453	1.61382	1.66839	1.43782	1.67908	1.54368	1.58094	1.58736	1.55869	1.29616
ENSMUSG00000022750	down-regulated	4.46295	3.80492	1.2341	3.60117	3.16729	1.28145	3.14205	3.29034	4.2992	3.6897	3.62645	2.69387	1.22073	1.09023	3.75931	1.19478	3.02516	0.886709	3.71058	2.51457	3.7425	4.06457	0.76626	1.10347	3.4433	1.18821	1.10251	1.87276	1.20874	3.87968	2.57105	0.939218	3.19369	2.84906	3.43859	3.85893	2.91251	1.6379	3.56997	3.08959	3.94391	2.18055	4.30236	3.78243	1.50846	3.67422	3.12361	1.17435
ENSMUSG00000022771	down-regulated	4.08915	2.89865	3.26623	2.06245	3.87254	1.64851	3.63836	1.55378	2.46537	2.61112	0.399165	1.10916	3.56706	3.46709	1.62282	4.62708	2.9104	3.62385	0.433508	3.01105	2.24817	2.68969	4.01687	3.49574	2.70306	1.80247	3.45016	3.44252	0.59113	3.43238	2.26316	2.52119	0.382825	1.10197	3.01532	2.46664	1.09036	2.99324	1.3388	4.20274	2.5424	2.23088	2.0094	2.48271	0.911121	3.53337	0.46132	1.26559
ENSMUSG00000022816	down-regulated	3.42727	1.31589	4.62708	1.50138	3.32981	2.43028	1.79352	3.17694	4.43654	1.23831	1.78803	3.24741	2.37221	2.18579	1.02872	1.20139	3.83077	2.07423	1.17838	1.71207	2.24071	1.22621	0.903012	1.15345	1.5871	1.4524	2.72223	4.22004	1.28652	1.33057	1.41498	2.43254	1.02406	4.32954	2.73877	2.30673	4.62708	2.10486	1.67018	1.58958	2.19016	1.07184	3.56984	3.82306	3.13969	0.977235	1.71794	1.48554
ENSMUSG00000022820	down-regulated	2.21738	4.62708	4.55215	1.52053	4.62708	2.28407	2.81066	1.62598	0.712045	4.12622	4.1262	2.41389	4.62708	3.05542	4.62708	3.264	1.70771	1.76161	2.20685	1.06015	3.1572	3.069	4.62708	3.66192	3.10875	4.62642	2.91646	2.97742	3.30974	1.65341	2.18705	2.84551	2.18395	1.60922	0.350284	1.52162	1.41435	1.38088	0.801398	2.89347	0.94877	2.38772	4.60293	3.48414	1.07628	4.04383	1.54162	2.64732
ENSMUSG00000022822	down-regulated	2.38695	4.62708	1.68918	4.62708	2.90675	4.15336	4.45355	2.29465	2.29447	1.79204	2.09977	4.45649	2.79935	1.96279	2.88814	0.75395	1.69115	1.93219	1.52003	1.45018	1.83266	3.09735	1.05659	1.4975	2.18828	2.39761	3.32959	2.99809	2.49922	3.76253	3.1004	1.64641	2.13406	3.38301	3.94978	3.36942	3.43619	3.79524	3.32871	1.94691	2.46874	1.54532	0.0399689	2.07342	3.23587	1.45673	2.92551	2.38508
ENSMUSG00000022841	down-regulated	2.18424	2.33062	4.47359	1.8469	2.10371	1.58023	2.09448	2.44487	2.27518	0.453302	1.5826	2.09518	2.88138	1.92001	4.15059	4.27003	1.88473	2.70234	1.19242	0.628652	1.96326	3.05249	1.42034	2.13163	0.923043	2.54743	2.35133	4.00496	1.94007	1.30998	0.994001	3.46952	2.07815	2.50437	1.26856	3.6617	1.84111	3.28734	3.71293	0.89351	0.626466	2.36047	3.71421	3.30617	1.3956	2.51283	2.1717	2.8293
ENSMUSG00000022843	down-regulated	2.02401	2.45416	1.53751	1.50723	2.57901	1.47585	2.01621	3.08172	4.62708	4.19128	3.53453	2.05795	2.10918	3.43621	1.207	1.39527	3.71078	3.66805	1.51419	1.31175	3.27483	1.44743	1.19154	1.50839	4.24414	1.33151	3.1469	1.19446	3.95312	4.14115	1.63097	1.07102	1.48996	4.50734	0.793977	3.03546	0.912839	2.52308	2.07597	2.36776	2.76593	2.91232	3.51893	3.0786	2.18288	3.15944	3.40118	4.28615
ENSMUSG00000022867	up-regulated	1.93026	3.86087	1.62903	1.91012	1.76806	1.88011	2.0622	1.84192	2.15509	1.85878	1.76271	1.59701	1.64831	1.9866	1.61376	1.84021	1.67347	1.98855	1.62469	1.60421	1.70696	1.86783	1.45152	1.80092	1.83943	3.8351	1.90122	1.81646	2.15203	1.85308	1.72367	2.01793	1.72327	2.10386	1.84999	1.86616	2.05135	1.88488	1.63864	1.81765	1.72149	1.74032	1.65145	1.73644	1.70708	1.62549	1.66345	1.88913
ENSMUSG00000022871	down-regulated	4.33224	4.29304	1.76387	3.19012	4.62708	3.58559	2.12013	1.89103	4.62708	1.5345	2.63548	3.23811	2.73485	4.62708	2.11979	3.16527	4.62708	2.66368	4.62708	4.62708	3.8027	4.62708	1.24195	3.35448	2.26306	1.57101	3.60693	1.31787	2.97566	1.72685	2.63726	3.4435	1.26728	3.46588	2.62347	3.74145	1.04373	4.62708	3.07344	2.23201	4.23623	4.24917	2.99342	3.01046	3.21538	1.27122	3.43334	4.45601
ENSMUSG00000022900	down-regulated	1.72541	3.88735	1.62674	1.51541	1.5299	1.53917	2.0022	4.27487	3.7048	4.62708	1.43632	2.9868	1.86513	1.41373	1.85952	1.50253	2.72656	3.6581	1.62307	1.54843	2.27759	4.62708	4.34722	1.49727	2.97787	1.48085	1.43855	1.41671	4.58371	4.01124	1.55571	1.34809	1.43065	1.51844	4.62708	1.53886	2.91169	1.35006	2.61561	3.00131	3.94809	3.99713	1.39343	3.7937	1.40884	1.46126	4.62708	1.48487
ENSMUSG00000022947	down-regulated	2.98178	2.29874	1.46204	3.78683	3.53539	1.37349	3.90066	1.46636	1.09202	3.04577	2.63237	1.3265	1.94182	2.32633	1.32199	1.88304	3.69335	3.54037	3.1609	1.9696	3.22175	1.32506	1.21686	1.59731	3.65325	2.91017	4.62708	3.48468	4.08936	2.57534	4.09421	3.62367	3.74562	1.77523	1.92604	3.28215	0.961439	1.43538	1.65828	3.4531	2.41815	3.25209	3.71785	3.29088	2.88689	3.41093	3.16048	4.3239
ENSMUSG00000022956	down-regulated	0.742867	1.96498	4.01574	3.94156	1.87095	3.22535	1.81209	2.87999	1.62939	1.91893	2.37557	3.12962	2.2006	2.12118	3.23176	2.17403	1.29634	2.94149	3.57135	4.11472	3.26269	3.0791	2.03974	3.45649	3.33015	2.49079	3.58566	2.31329	2.22237	1.9042	2.21982	2.95813	3.05647	1.52662	4.39052	2.61828	1.12064	1.25453	2.74583	3.38542	0.164236	2.62634	4.15117	2.90869	2.51366	3.33721	2.53166	2.7483
ENSMUSG00000023022	down-regulated	2.91402	3.12872	1.44272	4.04998	3.07174	4.13929	2.50923	3.40494	1.93717	4.50148	1.55393	3.32207	3.66565	4.06075	2.7679	1.14998	3.34326	3.53366	2.31808	3.65528	2.76081	3.51022	1.97176	3.58559	3.83574	4.04472	2.87466	3.78817	2.31121	3.93823	2.54926	2.91745	3.7719	3.124	3.16776	3.41866	2.6883	3.51113	2.33722	1.35998	4.62708	3.25335	1.63314	3.39214	1.70417	3.46635	1.81183	2.33686
ENSMUSG00000023034	down-regulated	1.85191	1.96065	4.62708	1.58873	1.53253	1.61735	2.13653	3.22239	1.41041	2.77567	3.85533	1.47573	1.58411	3.13865	3.43379	1.5516	2.46303	3.08109	2.8197	3.46932	1.39633	1.82998	4.62708	4.62708	3.45113	1.53812	2.37105	3.17862	2.80533	3.09191	1.49574	4.62708	1.42179	1.6631	1.23218	2.74628	1.36006	1.83132	2.48899	1.71129	2.18296	1.45439	2.31384	3.82193	2.67968	1.49069	2.89977	1.52673
ENSMUSG00000023043	up-regulated	1.9127	3.02953	1.87521	1.81018	1.81861	1.81591	1.71662	1.84835	1.65514	1.77754	3.24421	1.83643	1.87858	1.75068	1.80632	1.80586	3.72781	1.70666	1.86932	1.8249	1.78165	1.80968	1.82399	1.80178	1.76856	1.7803	1.77194	1.75946	1.73003	1.72355	1.81806	1.71055	1.77471	1.78219	1.67512	1.84968	1.66645	1.72327	1.81107	1.79328	1.75535	1.79715	1.78497	1.76603	1.76453	1.79352	1.78609	1.79028
ENSMUSG00000023048	down-regulated	3.81746	3.52955	1.43348	2.91548	2.07089	4.40379	3.32337	4.62708	1.53795	3.234	4.62708	1.77421	2.36246	2.24116	4.62708	3.27045	3.67628	0.82357	1.62938	2.19001	3.06713	3.78149	2.7403	3.12807	4.62708	3.51803	3.52256	1.13469	1.8224	3.43722	2.80196	2.69951	4.47251	3.45647	2.31084	2.98583	1.40027	2.23921	2.35915	4.53163	2.1125	3.41989	3.24404	1.65168	2.50818	0.95095	2.28194	4.62708
ENSMUSG00000023067	up-regulated	4.38344	4.05779	4.62708	2.58797	3.64044	4.01491	3.55315	3.2191	3.73752	2.62065	3.87697	4.62708	4.58876	2.34594	2.38286	3.1372	4.32084	4.41025	2.27967	2.63423	1.83135	2.75725	3.74162	4.15696	3.54664	2.47679	3.5942	3.15418	2.11659	1.9673	2.54001	3.12709	2.30764	2.40125	0.657664	3.57264	2.81511	2.12212	2.9031	2.9119	2.12294	3.15717	3.32638	2.32151	1.22039	4.62708	3.99193	2.90743
ENSMUSG00000023092	down-regulated	2.02606	3.22167	4.62708	4.62708	1.70309	2.74965	4.12813	4.03971	1.70633	1.85148	4.3586	1.62621	3.29447	2.9951	1.57557	4.62708	4.62708	1.63752	1.7002	1.59329	1.58112	1.79742	1.47699	1.70304	1.69396	1.76056	4.62708	4.52334	3.61238	3.51151	2.71441	2.88811	1.60105	1.91649	1.48424	1.71305	1.6554	3.80458	4.62708	3.2709	1.53779	4.62708	3.31705	1.57101	1.54592	3.74983	1.55767	1.85273
ENSMUSG00000023094	down-regulated	3.22058	2.73771	0.907736	3.76215	1.72987	3.89195	1.76687	2.82011	2.18033	2.82162	3.16877	4.35468	2.29535	2.66322	0.787657	2.69496	1.37726	0.805324	3.92973	1.05681	1.75053	3.89737	1.49643	1.71871	4.11062	4.62708	3.49592	2.82186	3.834	4.31846	4.56265	3.95525	3.26773	2.68669	0.725219	1.82694	2.16505	2.93828	2.48074	2.02989	1.90392	1.86073	3.3425	3.63909	3.31544	3.01775	0.778871	1.74391
ENSMUSG00000023147	up-regulated	0.812807	0.93174	0.826134	0.894608	0.985651	1.80955	2.39189	1.5728	1.12188	3.2307	2.57711	0.511019	2.21565	0.919664	1.80677	1.51404	1.50484	1.5141	2.28678	3.64636	0.630394	2.12665	0.357721	2.61604	1.33236	1.98722	1.74995	0.741913	1.4611	1.81246	2.8358	2.86761	3.67349	2.42104	0.811604	2.68898	1.11111	2.0066	3.38858	1.83574	0.645413	2.85346	2.16775	3.04497	1.26477	1.94907	1.56743	1.95642
ENSMUSG00000023150	up-regulated	2.16359	0.796047	3.5985	0.611002	2.8134	0.588759	2.83771	2.97392	2.1099	3.19423	2.66436	2.65933	1.92571	1.50337	2.99821	3.84007	2.72062	0.632209	1.5011	2.6397	1.94341	2.40674	3.08651	2.20399	0.455675	0.635032	1.01191	1.83097	0.974766	0.398388	2.47223	1.86353	0.38687	1.03072	2.87561	2.20813	2.42992	0.850657	1.97403	1.62363	2.05481	0.285965	2.24889	0.244164	2.76853	0.0630077	3.18261	1.90258
ENSMUSG00000023186	down-regulated	1.80778	1.71948	1.90756	1.72796	4.62708	1.73875	2.32276	1.78243	1.49025	4.59416	3.49457	4.62708	1.92691	1.63981	1.87261	1.74454	1.83774	4.62708	1.88258	4.53639	1.77235	1.75618	1.91547	4.62708	3.93441	4.62708	4.34781	4.62708	3.41555	3.61438	1.82168	1.59173	1.75997	1.62459	1.62233	1.71845	1.53925	1.65296	1.82454	1.75803	3.89504	4.62708	4.62708	4.06355	1.75678	3.96647	1.82839	3.59551
ENSMUSG00000023232	up-regulated	1.85538	1.86578	1.79782	1.84268	1.80761	1.85344	1.83238	1.82639	1.83355	1.81307	1.79326	1.7838	1.79299	1.82779	1.7797	1.81647	1.78812	1.81812	1.79577	1.78236	1.80516	1.81951	1.75728	1.80915	1.80788	1.82578	1.81871	1.80207	1.85005	1.79989	3.48199	1.82379	1.79036	1.85404	1.7884	1.8166	1.81922	1.80501	2.76564	1.78181	1.78567	1.8164	1.77215	1.79053	1.78541	1.7787	1.7832	1.8209
ENSMUSG00000023277	up-regulated	0.01	2.13121	0.01	2.17122	0.01	0.117663	1.22122	1.39269	1.33337	0.505413	1.3062	2.46281	2.78849	2.40018	2.31884	0.61505	2.1892	2.96176	1.56308	1.76299	0.01	0.831154	0.568391	2.72073	0.01	1.5774	0.966865	1.37824	0.6924	1.50253	1.59131	1.21805	1.9735	1.61076	1.6331	1.97432	2.04992	2.29833	1.87744	1.8212	1.94458	1.39456	1.46895	2.7311	2.03797	0.97112	1.91004	1.35286
ENSMUSG00000023307	up-regulated	1.97443	3.91382	0.01	1.1553	3.71247	1.58308	2.15175	1.33489	2.64533	3.12805	2.44103	2.59212	0.434603	1.178	2.36359	3.61435	2.45293	1.54083	1.84021	0.623429	2.44009	0.950862	3.953	0.818446	0.775013	0.962656	1.16951	3.46768	1.85098	1.85362	2.62524	1.68815	1.68314	2.36067	3.24561	2.01928	1.57928	1.51798	1.2994	2.19976	2.27018	3.07534	0.137017	0.730103	2.53863	1.70273	1.74859	2.2474
ENSMUSG00000023456	up-regulated	0.01	2.65831	2.64816	2.35375	1.40017	1.43143	1.53802	3.81497	1.51738	0.199917	0.90218	2.3731	3.15617	2.04323	1.36409	1.64972	1.33495	1.08873	1.3279	0.688727	2.06932	2.41373	2.47719	3.2412	2.30186	1.79098	1.70999	0.01	0.407812	2.0263	1.75102	1.35246	2.1557	4.21658	1.92179	1.62921	0.835222	2.0317	1.76423	0.97455	1.9448	3.72301	2.40582	1.7403	1.62306	1.68371	3.03174	2.32034
ENSMUSG00000023484	up-regulated	1.35372	1.41035	1.54869	1.45551	2.40614	1.45907	1.43937	2.83596	1.43805	1.50162	1.56897	1.59743	1.59267	1.46523	1.61251	2.14415	1.59458	1.48769	3.18039	1.60278	1.58138	1.47863	2.49267	1.51377	1.51944	1.45882	3.45235	1.54936	1.37944	1.54821	1.54293	1.46848	2.39142	1.3638	1.60775	1.48934	1.4857	1.53104	1.59508	1.60741	1.5946	1.55065	1.63987	1.57783	1.59509	1.6164	1.60161	1.47477
ENSMUSG00000023495	up-regulated	0.01	0.278323	0.226566	2.75943	0.24701	1.14163	0.258669	1.52622	0.990832	1.65173	0.462587	2.21293	2.30236	1.99647	1.49081	1.6133	1.91574	1.50491	1.2526	1.17911	0.466588	1.44696	2.67447	1.36955	0.703042	0.96627	1.41603	2.43897	0.0800509	1.17394	0.382258	1.90631	0.671178	1.53667	0.666123	2.53909	3.17557	2.37244	1.70886	3.31205	1.5389	1.65894	2.78723	1.17448	3.26493	0.512807	1.86324	1.61212
ENSMUSG00000023505	down-regulated	0.01	2.5295	0.715926	2.09314	3.04755	4.00777	3.3062	2.51237	3.64318	0.432183	1.88101	1.2881	3.72532	2.01042	0.430643	3.38662	1.47848	1.44912	1.06235	2.78907	1.38276	2.54438	1.94054	4.47394	2.44958	3.08265	2.05072	2.51507	2.28888	3.33855	2.94429	2.89642	2.92998	1.77681	1.98349	1.36284	2.87576	3.99231	3.05421	1.33765	2.1543	2.86394	2.40543	2.68993	2.39397	2.15091	2.55465	1.6915
ENSMUSG00000023755	up-regulated	0.686985	2.50715	0.776236	0.872494	1.35672	2.26645	3.49161	0.839128	2.70351	3.81527	0.973304	0.858777	1.53191	0.971837	2.11969	1.23257	3.37087	1.821	1.25436	2.04285	3.52653	0.876458	0.880813	2.66303	0.966232	0.922971	3.01711	3.6983	2.50736	2.15902	0.871161	2.70285	1.29205	2.28827	1.12853	0.914589	1.15788	1.72172	3.80483	3.04602	1.85223	0.91808	3.05159	1.48029	0.997509	0.92224	2.62219	2.98318
ENSMUSG00000023832	up-regulated	1.61882	1.35605	4.62708	1.16425	0.433051	1.80046	0.650033	3.45848	2.27946	1.53252	0.803532	1.37211	2.36958	1.13388	2.69669	3.00997	2.59828	1.76927	2.30157	1.19565	0.525603	1.87852	0.630883	1.55702	1.61118	1.13327	1.60656	0.427504	0.630756	2.27722	2.65713	2.11814	1.8442	2.93977	1.64537	3.16387	0.13285	1.96203	1.01652	2.47748	0.933375	1.72957	0.01	1.27015	1.32626	2.15424	2.91969	2.06938
ENSMUSG00000023861	down-regulated	3.59243	2.67618	2.13169	2.79001	4.245	1.0093	1.82681	2.71516	0.913011	4.23116	3.70855	4.34273	3.04934	1.9939	2.80361	1.35167	0.907156	1.60381	2.27653	1.15832	3.95074	2.71521	0.703239	1.61388	2.60607	4.62708	4.62708	1.75476	4.25053	3.73122	3.28694	0.98392	3.78026	1.56821	1.59619	1.53253	4.05703	4.57797	3.72625	3.71062	2.42903	2.37864	0.807974	1.82122	2.58617	3.51716	2.51935	3.34175
ENSMUSG00000023883	up-regulated	1.18341	3.44092	1.53244	1.31469	1.4395	1.34357	1.4872	1.35198	2.93164	1.38265	1.49989	1.60163	1.57481	2.47374	1.62308	1.37593	2.2981	1.37493	1.54241	2.0333	1.58925	3.52634	3.53393	2.2613	1.49484	1.66556	2.84021	1.44352	1.12033	2.64282	1.48634	1.29564	3.61577	1.12253	3.01916	3.51077	1.92763	1.54277	1.64125	1.5735	1.54645	1.48825	1.6355	1.61535	1.55302	1.64679	2.35508	1.33923
ENSMUSG00000023903	up-regulated	1.70239	1.85146	1.78194	1.84227	1.84357	1.83611	1.95028	1.79671	2.02293	1.88926	1.92317	1.8367	1.78085	1.91242	1.87511	1.85341	1.87686	1.9708	1.79022	1.85134	1.89876	1.84702	1.88323	1.86271	1.90312	1.87829	1.89254	1.9175	1.92359	1.96167	1.84866	1.96272	1.90638	1.85894	2.02641	1.87491	2.01811	1.95891	1.86635	1.92957	1.93232	1.87485	1.93529	1.91664	1.92153	1.891	1.89714	1.86933
ENSMUSG00000023911	up-regulated	1.07679	1.29074	1.37029	1.3305	1.40007	1.32809	1.42331	1.28214	1.4961	1.79879	1.53666	2.26822	1.40531	1.94409	1.53494	1.37832	1.5062	2.43381	1.3865	1.50006	1.52523	2.13632	1.6084	1.4148	1.46227	1.37091	1.41171	2.58665	1.3308	1.55341	1.43219	1.46769	3.74031	1.59616	1.66383	3.35866	1.54304	1.53189	4.06142	1.58503	2.65351	1.46735	1.62621	1.53963	1.56341	1.5554	1.54559	1.37912
ENSMUSG00000023932	down-regulated	4.62708	1.11997	1.87901	3.21932	3.9715	2.88268	3.45253	2.92	3.45231	3.52774	1.9156	3.08923	2.95504	2.35036	1.34739	2.8599	3.50349	2.09691	2.94253	3.1969	0.678371	2.46037	1.84833	2.70715	1.93424	4.23189	2.63477	2.00301	2.81443	2.59081	3.05285	2.78251	2.64333	1.5496	1.3307	3.35913	1.99023	4.16911	3.03345	2.59619	3.11049	3.68473	2.34092	2.94861	3.83599	1.1276	2.56947	4.1433
ENSMUSG00000023942	transiently_up-regulated	0.01	1.56673	3.21083	0.817089	1.8544	1.21773	3.38424	1.15099	1.55192	2.10973	0.865771	2.32954	1.29536	0.919013	0.88329	0.738532	2.32064	0.0644596	2.74334	0.635641	1.97937	0.937008	2.37	0.827083	1.61796	0.767011	1.70465	3.02899	3.68807	1.33919	1.70598	1.80433	2.45822	1.93735	2.07563	2.45054	0.181084	0.225341	1.04131	1.97356	1.06749	1.59985	3.19164	2.98133	2.22303	2.34994	2.53458	2.05415
ENSMUSG00000023944	down-regulated	2.14755	2.39441	1.29598	2.96306	2.48062	2.75606	2.12904	2.35529	2.47596	2.63973	2.52018	2.71543	2.51759	2.90009	1.69465	1.05097	2.34658	2.26875	3.10377	2.65453	3.13088	1.91056	2.02965	1.82319	2.52902	3.52919	2.46297	2.81828	3.063	2.27728	2.37141	2.63259	2.37842	2.43311	2.23912	2.16507	2.4243	3.37022	2.82541	2.43096	2.77926	2.90362	2.09236	2.72477	2.85209	2.93848	2.71001	2.74592
ENSMUSG00000023972	down-regulated	2.75346	2.60251	3.28768	2.55993	3.34931	1.82197	3.28545	2.42152	2.52803	2.70814	0.611314	3.86951	1.4136	0.796312	4.02769	2.34295	2.12034	3.49305	2.03866	1.6583	0.547275	2.38285	3.78042	1.98134	2.03718	1.7233	0.798625	3.98057	3.40457	3.67903	0.644552	2.69353	2.30119	1.79471	2.8905	3.2115	2.37652	1.18653	2.83005	1.02645	0.869146	2.8078	1.90111	2.00842	2.87453	2.49917	3.91948	2.14318
ENSMUSG00000023987	down-regulated	2.70391	2.0678	4.62708	2.70977	3.01993	1.98525	1.67552	2.47594	3.75067	2.33768	2.40845	2.28236	2.41808	2.25299	1.29938	1.79031	4.62708	4.16065	1.7722	2.72684	4.62708	4.33129	2.148	1.67719	1.53819	2.83598	4.62708	4.62708	1.96148	4.62708	1.65608	2.68134	3.619	2.2735	2.76332	2.98201	4.62708	3.15511	3.55212	1.57837	3.52515	1.8943	4.62708	2.02926	3.38202	1.59075	4.14635	3.4913
ENSMUSG00000023990	down-regulated	2.51516	1.81871	1.74284	2.27889	3.29369	4.34781	4.59314	2.94277	2.33933	1.35681	2.23729	1.69495	2.83157	3.19224	4.24541	2.14224	3.15661	2.39787	1.53519	2.46998	2.73923	3.40705	1.48059	4.06097	2.87865	4.45856	3.15041	4.62708	1.57267	1.99048	2.04232	2.14302	2.42922	1.34188	1.15096	3.44661	1.11479	1.23026	3.32264	1.31326	4.44864	2.3144	2.32961	3.80897	2.93995	3.88828	3.04002	3.56152
ENSMUSG00000024006	down-regulated	3.21944	3.4011	0.672172	3.16027	2.52226	2.1131	2.13211	4.20466	1.59432	1.31603	3.6549	2.9747	4.62708	3.28388	1.75113	0.620919	1.77843	2.08731	1.94722	3.38166	4.20809	3.90366	2.33964	0.533309	3.37016	2.96693	4.02643	2.76506	2.34397	2.99096	3.07265	2.64909	3.98219	2.91325	2.62117	1.98915	2.84406	1.59969	2.84054	1.63787	3.78566	3.05257	3.57591	3.07328	1.71654	3.35766	1.85758	0.853102
ENSMUSG00000024096	down-regulated	3.20108	3.53309	2.87849	1.52276	3.22683	2.3741	2.53276	2.81743	4.62708	3.12043	2.61266	0.757971	2.51814	2.07244	2.14266	3.00935	3.47687	3.30073	3.49598	2.77226	3.37687	2.90384	1.54183	1.87357	3.83411	2.82701	2.83263	4.62708	2.21125	3.79109	2.72664	1.98784	3.78721	1.3476	2.75744	3.00949	0.715194	2.84889	3.43002	1.87453	3.90793	2.36074	1.44976	1.42135	2.73296	1.67205	2.98188	2.68969
ENSMUSG00000024109	up-regulated	1.3144	1.58639	1.83511	1.68052	1.82468	1.68274	1.74728	1.63306	1.81391	1.83069	2.01671	2.02906	1.87074	1.74279	2.06988	1.76751	2.00762	1.87709	1.85928	2.02492	2.0216	1.73778	2.23261	1.83292	1.88459	1.74952	1.7912	1.94373	1.58507	2.05652	1.88592	1.82555	2.0213	4.62708	2.16107	1.78895	1.91792	2.00361	2.02176	2.11046	2.08391	1.92863	2.18994	2.03064	2.39688	2.09398	2.06616	1.75037
ENSMUSG00000024142	down-regulated	4.62708	3.03191	2.59671	1.59017	4.32491	3.6806	1.47432	1.60179	1.41633	2.66766	2.85945	2.20614	1.68202	2.99032	1.63096	4.62708	4.62708	1.59266	1.66289	1.62098	1.65469	1.5724	4.19701	3.75146	4.62708	3.25457	1.5382	4.62708	3.46356	3.11795	2.74358	1.70011	2.29241	2.40392	1.49109	4.62708	4.0504	1.50589	1.60589	3.27926	1.61584	1.78613	1.58522	2.49827	2.78479	3.68393	3.51401	4.28427
ENSMUSG00000024190	up-regulated	2.48495	1.05243	1.08559	3.68758	2.20568	2.35282	1.11374	2.19744	2.54028	2.66865	1.16889	1.14023	1.09632	1.10184	1.16517	2.21084	2.19212	1.14602	2.63672	1.14133	4.10831	2.02829	1.19322	2.53466	1.1279	2.32467	1.10589	1.15367	1.0731	2.27308	2.33526	3.07993	1.87467	3.60673	4.62708	3.7391	3.62692	3.69238	2.01242	1.18138	3.17036	1.41014	1.19916	1.17101	2.05162	2.60065	3.00152	2.57637
ENSMUSG00000024197	transiently_up-regulated	2.61701	2.26979	3.07482	3.02731	1.2859	0.378345	3.08021	2.24959	0.757357	3.07991	2.34735	3.3324	2.8371	3.58724	3.06079	2.05198	2.51849	0.625146	2.19834	1.85469	2.592	2.94981	2.88272	0.256516	4.02343	1.71312	2.11393	1.06388	4.02321	3.41744	1.78034	0.701988	2.15496	2.03735	3.32077	1.9714	3.29742	0.166862	3.24578	4.13856	3.23062	3.65245	0.733315	2.35372	1.41782	2.83459	2.43229	2.62181
ENSMUSG00000024209	transiently_up-regulated	2.65867	1.29577	1.55381	3.4718	2.06934	3.39379	1.14753	4.06959	1.6164	3.63492	3.44505	2.68343	1.56802	4.00336	1.44512	2.41432	3.64506	1.12818	1.54121	1.89478	1.87582	4.00575	1.81375	1.37623	1.50022	1.2767	1.27324	3.1849	4.62708	3.56983	2.43927	3.88176	2.70556	2.45242	2.93605	1.49316	1.40451	1.54497	3.72712	1.58182	2.59631	2.06275	2.36125	1.73082	2.98811	3.03462	2.07948	1.32269
ENSMUSG00000024300	transiently_up-regulated	1.05793	1.26995	1.26955	1.2785	1.32175	1.27363	1.39483	1.2238	1.49265	1.36448	1.45673	1.37403	1.28502	1.35957	3.20477	1.31389	1.87365	1.46433	2.72159	2.44398	1.46145	1.29948	1.46241	1.34133	2.03514	2.98302	3.51654	1.4228	2.59559	1.53062	2.29453	2.33463	2.94405	1.25644	1.5839	2.70209	1.50546	1.46599	2.07021	1.5164	2.52885	1.3952	1.51922	2.77668	1.46464	1.45036	1.47508	1.32316
ENSMUSG00000024302	up-regulated	1.29188	1.58852	1.67291	1.636	1.72267	1.63173	1.77365	1.56649	1.87912	1.76772	1.90882	1.81963	1.69305	1.73661	1.89673	1.69771	1.86139	1.86926	1.71636	1.84848	1.88956	1.67427	1.98641	1.74494	1.81227	1.69366	1.74728	4.56368	1.65322	1.9376	1.76362	1.83136	1.8963	1.53664	2.08817	1.72994	1.93643	1.9103	1.86023	2.00296	1.95699	1.81272	2.02256	3.74525	1.94171	1.92544	1.91452	1.702
ENSMUSG00000024308	down-regulated	1.88878	4.62708	1.51577	3.42585	3.28641	1.51859	2.82258	1.57348	2.15109	3.07141	2.11538	2.45603	2.58887	3.17305	2.50841	1.41192	2.59749	1.14848	2.44683	4.16682	1.22101	4.39744	1.19749	3.02996	2.01282	4.41448	4.53824	4.62708	1.35879	2.79533	3.42413	3.47936	3.17433	1.51956	0.939625	4.62708	1.0437	1.49051	3.75826	2.34215	3.26172	4.62708	1.54801	2.52643	1.29178	1.21737	4.62708	3.96867
ENSMUSG00000024309	up-regulated	0.0782278	0.732589	1.89617	2.45121	1.38181	1.6518	2.7769	1.08154	0.322052	2.14812	2.99886	2.27448	1.28832	1.46653	3.27206	2.12488	0.01	3.73932	1.29301	2.35381	2.71744	2.66884	0.886188	1.19083	1.98712	0.880175	1.41141	0.144427	2.29495	2.01833	0.01	2.25102	1.5367	1.21931	2.30328	1.40369	2.61388	0.01	1.8058	1.8058	2.12538	1.84317	2.71585	2.48369	1.06331	2.67111	0.945821	0.543034
ENSMUSG00000024312	up-regulated	0.01	0.303705	0.153633	1.52714	1.43691	1.90426	0.288195	1.25541	1.65445	1.6637	1.98868	2.71628	0.341493	1.42684	0.425537	1.68077	1.82359	1.48918	1.07521	0.262495	2.14112	2.34941	0.337216	1.9563	3.07743	2.33226	0.243168	0.317797	1.55514	3.34893	1.62112	1.75868	1.50247	2.30163	1.69967	2.78525	2.85846	3.24917	2.06971	0.390841	3.02482	0.280985	3.67445	0.900139	3.27927	1.34383	0.541393	1.3063
ENSMUSG00000024313	down-regulated	4.62708	1.75547	1.98104	3.18799	1.90579	1.81349	2.57264	1.82171	1.73414	1.85971	1.95409	2.03656	2.00748	4.62708	2.04466	1.96717	2.02082	1.80277	4.52989	2.03901	1.98443	1.84046	2.16816	1.89054	4.62708	4.62708	1.82814	1.90866	1.64799	4.62708	1.94354	1.77517	3.04572	1.69915	1.9426	1.84596	1.77957	1.87775	2.02024	2.01342	2.00971	1.94494	2.06339	4.62708	1.99694	2.04423	2.01777	1.84742
ENSMUSG00000024319	transiently_up-regulated	0.999145	1.93497	0.683475	0.690861	3.41702	0.650777	1.6056	1.96015	1.91499	0.707735	2.0663	1.38357	2.79729	1.75169	1.34574	2.09026	1.85495	2.11367	1.80764	2.52187	2.38836	1.99851	2.30538	3.22003	2.41076	2.64495	2.09222	1.59789	2.70486	1.6882	3.8103	2.52979	2.61677	0.675619	0.56058	3.40808	4.5635	1.4142	2.72473	2.68999	2.82049	0.892276	0.622593	2.19178	3.43049	2.48729	0.602909	0.632256
ENSMUSG00000024349	down-regulated	2.80465	2.33469	2.04557	4.62708	1.94274	2.13262	1.87263	2.25676	4.62708	1.90738	4.62708	4.62708	1.98322	1.96314	4.62708	2.05457	1.66088	1.71026	1.98292	1.67917	3.6632	2.04642	1.4155	1.91541	4.35141	2.03324	4.03038	1.67738	2.17288	1.52959	2.22625	1.75487	1.59743	2.34199	2.73806	1.93846	1.55208	1.61078	1.6596	2.7713	1.53115	4.44825	1.34039	4.62708	4.62708	4.43135	1.59895	1.99564
ENSMUSG00000024352	up-regulated	1.40656	1.52503	1.55252	1.50277	1.54477	4.34962	3.51523	1.4924	1.52791	1.54303	3.06518	2.42059	1.56301	2.21602	1.61395	1.52732	1.59564	2.38368	4.62708	1.60264	1.59805	1.51913	1.66204	1.54571	1.55771	1.97866	1.53125	1.57388	2.36336	1.58877	1.56226	2.37405	1.75989	1.44513	1.62902	2.65291	2.97625	1.57678	1.60057	2.04409	1.61368	1.57273	3.09659	1.7608	1.61181	1.65493	1.61118	1.5211
ENSMUSG00000024376	transiently_up-regulated	0.3232	2.35671	0.809619	2.38511	1.45453	1.08043	2.43145	0.663893	1.03811	2.60928	1.66104	2.44499	2.94502	1.54465	1.82022	0.870288	2.00491	1.68489	3.56679	2.5578	1.4483	2.60809	2.28522	0.894569	2.47314	2.81543	1.92929	2.14587	1.26908	2.2335	3.20854	2.5673	2.27029	1.44869	4.12096	3.0646	2.07583	1.08957	2.55708	1.17317	2.29371	0.994339	3.35795	2.67772	2.22507	1.12056	2.1318	0.84174
ENSMUSG00000024378	up-regulated	2.12019	1.34549	0.82263	3.34862	3.06825	2.89004	1.35543	3.29987	1.42439	1.10489	4.22934	0.797834	1.7169	1.2355	2.58714	3.20272	1.16579	1.25364	3.32661	1.98805	1.20228	3.58213	0.662394	4.05665	1.79353	1.16762	2.67766	1.05599	1.4255	3.27301	1.20104	1.31815	2.97545	1.59255	1.19856	3.22138	1.6808	1.50654	4.0495	1.58224	0.957704	0.956621	2.9289	2.10793	2.45781	1.20101	1.30828	2.73906
ENSMUSG00000024381	up-regulated	4.62708	1.69265	4.62708	1.71036	1.74482	1.70793	1.77772	1.67741	1.82814	1.7681	4.62708	1.78238	1.72561	1.75855	1.81748	1.73611	3.45317	1.81802	1.74911	1.85958	1.81747	1.74454	4.43428	1.77102	1.81808	2.27361	2.85737	1.80816	1.72687	1.84398	1.76164	1.8648	2.23722	1.67301	1.91131	1.75143	1.85025	3.19581	1.80199	1.85307	3.59827	1.7842	1.87447	1.82815	1.84082	1.83074	1.82715	1.73971
ENSMUSG00000024422	up-regulated	3.86377	3.43901	3.35111	1.15788	3.57614	3.00496	2.91304	1.60628	2.43857	2.84508	3.62162	4.01107	3.36325	1.41667	3.32677	3.93649	2.88185	3.71627	1.94227	0.01	2.99283	1.92559	3.27119	1.64624	3.05948	1.31371	2.9175	2.8564	3.4068	1.75272	2.99146	2.9986	3.60432	3.28436	2.90214	2.82677	3.20176	3.7224	3.5403	1.84084	3.34982	1.86228	2.20908	2.41071	0.961402	2.3002	3.68868	1.32247
ENSMUSG00000024427	up-regulated	1.1912	1.42346	1.62087	1.49942	1.61686	1.50078	1.56162	1.45746	1.62115	3.70435	1.77898	1.75802	1.64979	1.55521	1.81876	1.57104	1.76821	1.66878	1.64115	1.78043	1.78118	1.54638	1.95068	1.62497	1.66997	1.5363	1.59317	1.71916	1.42764	1.7733	1.66709	1.62624	1.78149	1.34347	1.90401	1.59006	1.70546	1.73907	1.77895	1.85576	1.83435	1.70376	1.92087	1.78984	1.82605	1.83953	1.81733	1.55825
ENSMUSG00000024437	down-regulated	1.40954	2.92999	3.67924	3.05293	3.19438	2.43429	2.45145	2.96423	3.2352	2.35209	2.06218	1.96524	3.455	3.12976	3.4497	1.6898	3.26482	3.44159	1.11108	1.6653	1.44613	4.07882	3.92377	0.627783	2.85578	4.24005	1.07986	2.47096	4.62708	2.28375	2.11295	3.62758	1.85149	4.62708	2.5131	1.53853	1.83208	3.87794	4.32636	3.87451	1.79766	2.9614	3.86461	2.81548	2.59074	1.22686	3.32424	2.3604
ENSMUSG00000024459	down-regulated	1.10683	2.56472	2.92479	1.85221	4.62708	1.64853	2.37746	1.70171	0.997011	2.66417	2.00417	1.2682	2.6816	1.91883	3.41058	1.48545	4.62708	3.30871	2.47515	1.30643	1.71976	2.65639	1.3377	2.17038	1.13903	2.86544	3.83008	3.38261	4.47597	2.94326	2.59107	1.96869	1.20044	1.06032	1.44057	2.38132	2.67144	1.42127	2.44051	2.10615	2.85336	2.50933	2.29285	2.57691	1.44738	1.30878	1.23954	1.10357
ENSMUSG00000024503	transiently_up-regulated	1.5464	1.75829	1.81033	1.78977	1.84857	1.78643	1.89096	1.73934	1.96774	1.88245	1.98051	1.91374	1.82389	1.86308	1.96878	1.83239	1.94498	1.95722	1.82574	1.93435	1.96567	1.81604	2.02897	1.86506	1.91364	2.35431	1.86885	1.9473	1.80742	2.00284	1.87668	1.93096	1.9708	1.7237	2.10958	1.8558	2.0062	1.98415	1.94342	2.02257	2.01381	1.91186	2.05844	1.98161	2.00267	1.9894	1.98245	1.83646
ENSMUSG00000024521	up-regulated	0.788172	1.43654	1.20657	1.20031	2.08211	1.19296	1.3914	1.10834	1.53272	2.05508	1.5174	1.37983	1.226	1.34299	1.47572	1.26719	1.44152	1.50622	1.29132	1.41584	1.48053	1.2407	1.56098	1.31877	1.40598	2.06846	1.33613	1.46101	1.25838	1.55992	1.33024	1.45496	1.49943	1.11006	1.74202	1.31002	1.58719	1.53142	1.43508	1.57613	1.56438	1.39764	1.63098	1.51098	1.54377	1.51223	1.51714	1.27947
ENSMUSG00000024530	up-regulated	1.35945	1.63614	1.32804	1.56621	1.50101	1.54837	1.82883	1.46464	1.99513	1.62272	1.62644	3.79119	1.30806	1.72776	1.47008	1.55511	1.50453	1.82287	1.33907	1.42671	1.55758	1.55185	1.372	1.54927	1.63479	1.64433	2.42066	1.6458	1.83342	1.73638	1.4857	1.82542	1.5785	1.70372	1.83907	1.6035	1.93239	1.76497	1.46915	1.59919	1.61936	1.59832	1.5769	1.60201	1.62823	1.5019	1.53191	1.60668
ENSMUSG00000024538	down-regulated	2.16843	3.30485	4.62708	4.14241	2.68078	2.62884	4.24057	2.88339	1.16466	3.85838	3.92545	3.55151	3.6191	2.11131	3.2713	1.28352	4.62526	4.62708	1.64156	2.36838	3.48013	4.62708	2.13546	2.08286	1.92894	3.18871	3.67519	3.31603	1.68108	1.30126	4.28805	1.94107	3.36163	2.26424	0.649458	2.43826	2.26815	1.82365	4.34665	2.11488	2.17424	0.985978	2.10617	4.62708	1.86778	2.701	4.02679	3.02728
ENSMUSG00000024565	down-regulated	1.78554	1.57502	1.69856	1.6027	3.24511	1.62123	4.62708	1.65431	1.3317	1.52399	4.30033	1.6167	1.69214	2.83309	1.54755	3.14795	1.5613	1.68164	4.62708	3.9066	1.5258	3.40324	1.57832	1.61324	1.50481	1.64271	4.21795	1.60167	1.47136	1.44699	1.64733	1.48221	1.59149	4.01688	4.38668	3.01309	1.36771	3.42036	3.49649	2.02912	4.62708	1.64796	4.10212	1.94619	1.97138	1.52505	1.55002	4.62708
ENSMUSG00000024571	down-regulated	2.91826	2.61742	4.62708	1.68525	2.07426	0.483522	2.78653	2.17664	3.88877	1.92135	3.29829	1.77385	1.12314	2.10907	2.92235	2.60316	2.51822	3.98025	3.81177	3.16113	4.01834	1.3532	2.73838	3.2196	1.02241	3.28452	1.40633	4.26504	1.04929	1.47426	2.91725	2.02991	2.00969	3.77737	4.39427	2.33498	0.01	2.35465	1.95149	2.47428	2.68753	1.66393	1.96738	3.5888	2.75436	1.90795	1.83882	1.43468
ENSMUSG00000024594	down-regulated	2.51542	1.02067	0.491459	3.71087	2.23586	2.37046	3.75673	1.742	3.14442	2.92632	2.94773	2.47835	2.80335	4.14594	2.98914	3.64799	3.77449	2.47168	4.62708	1.72791	2.15277	3.67777	2.12507	2.16558	3.54703	2.42045	2.25035	2.59981	2.81492	3.19928	1.46274	3.26293	3.63712	4.15558	2.52629	2.84427	3.47268	1.38323	2.83106	2.06004	2.82372	4.14227	1.592	1.50831	2.79124	3.55854	3.00762	0.495382
ENSMUSG00000024608	up-regulated	1.21231	1.93335	1.98556	1.79565	2.11468	2.6045	3.22386	1.14786	2.0803	1.82054	3.42578	2.24487	1.29609	1.19704	2.92765	3.90245	1.49361	4.62708	1.69458	2.32653	1.2558	1.28703	2.3187	2.53998	2.39417	0.527698	1.76791	2.58661	2.26535	1.03503	1.28038	1.63777	0.704992	1.01811	4.62708	1.35844	3.00225	1.07082	3.19683	2.5257	1.53807	2.0751	1.96026	3.84424	1.87383	3.59683	1.98958	1.61927
ENSMUSG00000024613	down-regulated	0.716079	1.592	1.57181	3.08812	1.83469	3.31308	3.48589	3.83488	1.63656	0.852751	1.81563	0.926856	1.32571	2.51422	2.08076	1.54033	2.61736	2.3094	1.84737	1.84116	2.281	2.78558	1.83245	2.7259	1.33783	2.04053	2.16019	2.8455	0.878413	2.52185	0.366764	1.67828	1.68734	2.48576	2.00475	2.87967	3.44839	2.95981	2.26581	1.07639	1.9903	2.39507	1.82822	2.69345	1.3973	2.13766	2.36463	2.89338
ENSMUSG00000024619	down-regulated	2.48737	4.62708	4.62708	3.17776	1.89058	1.93407	3.44744	4.62708	1.55117	4.18533	3.27459	2.33965	3.56786	2.2097	2.46087	3.77099	4.62708	3.36523	3.86623	2.62188	1.76555	3.88726	2.69476	1.75707	1.65536	1.86233	3.71378	1.57405	2.66451	1.43614	4.62708	4.27155	1.53589	3.0155	2.60697	2.68336	2.88126	1.50869	4.62708	3.06178	2.6866	3.34245	2.26171	3.88431	1.429	1.78561	3.38951	3.58053
ENSMUSG00000024621	up-regulated	1.61659	3.53597	1.39169	1.75031	1.69233	2.31654	1.83955	1.75277	2.28416	1.80648	2.209	2.31829	1.74922	2.02917	1.33989	2.26443	1.5464	2.23049	1.55418	1.85921	1.62721	1.32554	2.22201	1.39002	1.73762	1.89783	1.66455	2.85696	2.24472	1.74311	1.68875	1.81639	1.45707	1.27772	1.83134	2.35837	2.73172	1.59371	2.36137	1.76733	2.21575	1.94164	1.96881	2.03721	1.86193	2.78609	2.04593	1.55549
ENSMUSG00000024640	up-regulated	0.01	2.16909	2.4443	2.33708	0.574106	0.0490486	1.86374	1.23256	2.47833	1.53428	1.69174	1.45921	2.50202	2.28474	2.55228	1.00986	2.42663	1.36147	2.94283	2.35061	0.334974	3.11355	0.76127	2.52107	2.87601	0.815905	2.70746	1.55217	0.01	1.30248	2.26766	1.01648	1.55093	1.75573	1.84248	4.05576	0.01	2.2356	0.569963	2.75806	0.700124	3.23659	1.76248	2.92778	1.56049	1.97555	1.69472	2.87158
ENSMUSG00000024642	up-regulated	1.60287	0.921331	1.33972	1.0704	1.29182	3.53685	1.64888	1.25818	3.3224	3.20104	1.55202	1.57555	1.43078	1.18599	1.65535	3.21191	1.55869	1.31574	1.51616	1.59672	3.90405	1.16714	2.28645	2.0977	3.1347	1.15273	2.16478	1.52744	0.887108	1.5188	1.5449	1.31214	1.58579	0.797831	1.72826	1.2228	3.49851	1.45566	1.58515	1.69353	1.65143	1.45048	1.81338	2.72163	1.64203	2.0255	1.66884	1.18073
ENSMUSG00000024645	up-regulated	1.11153	1.32964	1.28306	1.33305	1.35715	1.32583	1.47619	1.26966	1.57586	1.44818	1.48495	1.37588	1.28728	2.69425	1.44773	2.72086	2.49184	1.54703	1.297	1.76537	1.45572	1.34782	1.45038	2.76496	1.43968	1.38387	1.41211	1.46659	1.41806	1.53063	1.77372	1.50369	2.18655	1.32338	2.94253	1.98631	1.58618	2.99524	2.21714	1.50745	1.50669	1.41182	2.92382	1.4791	1.53151	1.45748	1.49426	1.37721
ENSMUSG00000024654	up-regulated	0.314986	0.746625	0.725716	3.94617	0.854141	0.982902	1.02777	0.6732	1.20983	0.941337	1.12483	4.08831	0.928298	2.6678	2.42777	0.837045	3.385	1.15374	3.15408	3.24464	2.91085	2.15843	1.11791	0.887479	1.03057	2.96537	2.79913	1.05366	2.26851	1.17486	1.61774	2.80486	1.23378	0.714928	1.39596	2.83144	1.24946	2.12965	2.08297	1.34034	2.5768	2.78485	1.23592	1.09333	2.61226	1.07048	1.06992	2.378
ENSMUSG00000024661	up-regulated	3.48371	2.61463	1.15928	1.34175	3.0389	1.56184	2.40226	1.70428	0.941538	2.09315	3.95337	2.42757	1.80891	1.83278	2.10208	3.3352	1.45042	2.13788	1.84453	1.46981	1.46376	1.77278	2.29045	1.80121	3.44357	1.52321	3.55953	2.20875	2.11694	1.55085	1.99965	2.45917	1.91191	1.89988	2.64309	1.84852	2.17567	1.5583	1.94011	3.56731	1.49994	2.55256	1.7757	2.05464	2.21642	2.25878	2.5825	2.7732
ENSMUSG00000024665	up-regulated	0.930605	0.959356	0.602116	1.98038	2.39756	1.95969	3.34097	0.835631	1.85138	1.28937	1.64545	0.58336	1.3223	2.73468	0.568804	4.62708	1.13055	0.909233	1.35686	0.597951	2.69772	0.83339	2.58857	0.750855	1.92255	2.5291	0.868202	2.12271	1.14164	2.45323	2.47891	1.55785	2.93177	1.7598	2.72142	1.857	0.981324	0.826945	1.11432	2.89636	0.671471	2.71081	0.574561	0.729742	0.916047	2.94891	2.94067	1.28081
ENSMUSG00000024678	up-regulated	1.58703	1.83143	1.81763	1.84595	1.88589	1.83944	1.98827	1.78076	2.0898	1.94018	2.02888	1.92438	1.82587	1.94343	1.98766	1.88199	1.97306	2.04655	1.83361	1.94826	2.00204	1.86669	2.02239	1.91016	1.97053	1.89869	1.93343	2.00288	1.91424	2.07049	1.9081	2.02349	2.01075	1.81367	2.18641	1.9125	2.11199	2.05615	1.96472	2.06126	2.05735	1.94968	2.08906	2.02507	2.04244	2.01239	2.01206	1.89578
ENSMUSG00000024725	down-regulated	2.55272	3.05691	3.4627	3.77527	1.81845	3.46185	3.26157	3.66832	3.04379	1.55919	1.55418	2.82468	3.97247	2.97606	4.38149	0.392551	4.62708	0.870268	3.39998	1.99929	4.32523	1.32573	2.00371	3.55367	4.62532	2.23918	3.3691	2.34865	3.15863	4.62708	3.61543	2.48524	2.07202	1.25743	2.23937	2.98813	1.88191	3.39387	2.54303	2.56122	3.86165	4.09793	3.12875	3.43925	2.29038	1.81195	3.15526	1.33995
ENSMUSG00000024740	down-regulated	4.62708	2.64811	2.42058	0.676914	3.42257	3.36459	2.05199	3.62125	3.27814	1.47823	1.52218	2.10556	2.73774	3.27421	3.02172	2.17846	1.24646	0.01	2.58406	2.46368	2.19901	2.17542	4.02684	0.780622	1.85184	2.69121	1.05087	2.61164	3.12783	2.92106	2.62056	1.78639	2.23184	3.3398	3.06679	2.4665	0.279548	2.9427	3.22581	2.40713	1.89729	3.36296	2.76233	2.95305	3.73577	3.70246	2.47085	2.85575
ENSMUSG00000024764	down-regulated	2.1681	1.9414	3.50943	1.78335	0.599605	4.62708	0.761244	1.82634	0.880409	2.47863	1.73065	3.06047	0.49474	2.3037	3.09196	3.39644	3.26134	2.09223	1.82353	2.79593	2.76507	3.67462	2.72413	0.619519	4.07613	2.61767	1.60266	1.81308	1.02874	0.56382	3.02744	1.709	2.41828	3.89279	3.30631	3.27332	3.02346	0.785637	3.17914	2.29839	4.22796	0.566143	0.384453	2.9577	3.39078	3.53134	1.90245	2.14677
ENSMUSG00000024772	down-regulated	1.194	2.49419	1.30597	2.99077	3.15556	1.6028	2.59197	2.76361	1.99039	3.66954	3.20831	1.64475	3.54588	3.34657	2.81681	3.22638	2.74027	0.0678071	3.58524	2.68188	0.340816	3.07448	3.74246	2.76857	1.90712	2.68598	3.58267	4.39482	2.90812	2.12953	3.34702	2.48766	3.33927	2.71689	2.02178	2.29621	2.57076	2.91005	1.5911	2.50099	2.68958	4.36584	1.95717	4.11402	3.10774	3.11839	3.32191	2.04185
ENSMUSG00000024773	down-regulated	1.50568	4.62708	1.33476	2.86299	1.31366	1.37379	2.58836	1.41515	3.52928	1.92132	3.03357	1.26626	2.71553	2.6174	2.04811	1.32674	3.02493	1.25689	1.32132	3.11708	3.66295	3.04809	2.72727	1.30502	2.09605	2.86744	3.56521	1.25539	2.46081	1.22302	1.35865	1.29033	2.60416	3.93645	2.93234	3.05258	2.69909	3.08798	4.62708	4.62708	3.04445	2.73157	3.765	1.23087	2.37957	1.40138	3.04309	2.9268
ENSMUSG00000024827	up-regulated	0.981885	2.79067	1.24574	2.53964	1.45829	1.13027	1.08304	1.13727	1.07867	1.1725	1.26583	1.31896	2.34614	1.11769	1.32858	1.17101	2.91854	2.56197	2.70725	1.51712	4.35957	1.62433	1.43345	1.19046	2.19361	1.12187	1.14614	3.47207	1.08744	1.23537	1.26127	1.97062	2.05577	2.23341	3.27258	3.30366	2.99648	1.22452	2.63998	2.59247	3.67451	3.77225	1.3649	1.29002	1.41087	2.4445	2.12392	2.77752
ENSMUSG00000024837	up-regulated	3.29502	3.63884	4.52708	1.56025	2.81223	1.56566	1.45811	1.62396	2.45122	3.45694	4.44942	4.62708	1.55184	1.82486	4.14376	3.02002	3.09646	2.9215	1.55927	1.42332	4.01835	4.62708	1.32983	4.41474	3.564	1.5082	2.58493	1.9066	1.51338	2.29168	1.47759	2.74332	3.02283	2.76919	1.19568	4.55109	1.29428	1.45045	1.4305	1.82496	3.02952	2.25273	2.96208	3.27743	2.40526	2.83619	1.44881	4.62708
ENSMUSG00000024844	up-regulated	1.04308	1.66498	2.02201	2.41818	1.41222	1.73178	0.844424	1.82758	1.1223	1.71339	2.59103	1.75343	1.8379	1.1868	2.31449	2.06356	1.2903	0.93896	1.46539	1.85455	1.74297	2.08913	1.9932	2.11955	2.87605	0.410636	2.1193	1.05944	1.24757	1.74575	0.41214	2.17705	1.33352	0.01	2.36539	0.656171	0.01	3.06889	2.32067	1.91294	1.811	2.12293	2.05344	1.78655	2.38196	1.9433	1.26342	2.1348
ENSMUSG00000024851	up-regulated	1.71737	2.33948	2.01725	1.84439	1.94811	1.85215	1.78516	1.85531	1.76114	1.90685	2.00851	2.08174	2.0443	1.81969	2.09524	2.23422	2.04813	1.85923	2.0266	2.08622	2.03645	1.88136	2.22129	1.935	1.93228	1.83908	1.87481	1.96101	1.69364	1.96247	1.98763	2.35233	2.02861	1.6871	3.71644	1.89077	1.84172	1.93478	2.06893	2.07041	2.04833	1.9926	2.1226	2.02518	2.05238	2.09693	2.07052	1.86825
ENSMUSG00000024856	down-regulated	0.785066	3.94937	0.228428	2.93595	1.15453	3.63649	0.414786	4.62708	1.17384	2.18039	4.15097	2.85366	2.64528	2.13454	1.40694	3.56545	2.88818	1.23192	2.75569	2.7759	1.23667	0.889459	2.85233	3.68745	2.94695	0.61273	4.13894	2.34943	3.13262	2.07514	2.39005	2.32445	2.20931	2.45615	3.22976	3.80982	1.12802	2.79043	2.80034	2.3539	1.79828	3.4846	2.51177	3.19828	1.4464	2.81639	2.54889	3.06553
ENSMUSG00000024873	up-regulated	1.45499	1.66778	1.62812	1.67226	1.6966	1.6656	1.80577	1.61288	1.89902	1.74956	1.81765	1.71638	1.63252	1.76197	1.77139	1.69873	1.7635	1.84971	1.64137	1.7372	1.79065	1.68674	1.78865	1.71969	1.77388	1.71992	1.74703	1.79962	1.74967	1.85982	1.71211	1.83234	1.79927	1.66061	1.95804	1.7266	1.91003	1.85004	1.75379	1.8398	1.83872	1.74868	1.85892	1.81243	1.82497	1.79329	1.79587	1.71413
ENSMUSG00000024900	down-regulated	2.21886	1.8124	1.66414	4.62708	1.58801	1.85963	2.47554	3.96238	1.36226	4.4358	3.08438	3.22124	1.64784	4.62708	3.65539	3.93129	4.38102	1.35012	4.22854	3.13968	4.42101	2.96139	1.21026	4.62708	4.62708	1.74501	1.88706	3.52173	2.98707	3.10086	1.76677	1.82468	2.52734	1.86918	4.62708	4.55729	1.26501	1.45466	3.0432	1.32876	4.55726	1.45588	1.14727	3.85638	3.18986	3.90143	1.31957	2.82044
ENSMUSG00000024914	up-regulated	1.18283	3.35455	2.95919	0.866955	3.71084	2.27435	1.68847	1.50069	0.514774	2.92909	3.3394	0.994914	2.79643	2.29211	1.32014	1.65094	2.14219	1.21207	1.99487	2.52152	1.90088	1.53543	0.676315	4.15542	1.64684	2.10593	1.12474	2.14744	3.01107	0.600899	1.67687	1.44396	1.23177	2.65767	0.571329	1.37581	2.11315	1.02551	2.10872	2.92984	0.611327	2.0008	1.49366	2.30524	2.58379	3.18697	1.97439	0.798279
ENSMUSG00000024953	up-regulated	2.09108	1.67428	0.116763	0.776222	2.29388	1.74829	2.56496	1.14342	1.73223	1.43953	2.02894	3.78205	2.02162	1.2588	3.79812	3.48696	1.07845	1.02085	1.86938	1.07488	2.36343	2.35142	1.06868	0.135161	2.31194	2.5843	2.3679	2.76588	1.97832	0.874324	2.339	1.23242	1.29798	1.19743	0.418374	2.55929	0.289463	0.314914	2.53076	1.883	1.71661	0.63249	0.397684	2.2976	1.69641	2.30879	0.834429	2.21758
ENSMUSG00000024960	down-regulated	1.24202	1.08952	1.08555	4.02625	2.80134	1.11273	1.02193	3.92004	0.955001	3.08885	1.76357	1.01921	1.63097	1.23808	2.3517	3.65599	1.01603	0.95765	3.69134	3.09479	2.73418	2.60586	1.93342	2.16322	4.3957	1.64076	3.32586	2.43033	1.07441	1.62707	3.42155	1.82279	3.35394	4.35059	2.70473	2.79887	0.919749	3.78753	3.63035	1.2362	2.07251	3.04645	0.931535	2.94715	3.27799	2.45484	2.14172	1.04649
ENSMUSG00000024975	up-regulated	4.62708	1.80617	3.06209	1.59311	2.33182	1.57689	3.09201	1.59277	2.7551	1.65025	2.36449	1.7118	2.22345	1.70359	3.17294	1.59691	2.30101	2.52978	1.74711	1.78498	1.66306	1.93082	4.62708	1.99777	1.70851	2.47277	1.6008	1.75769	1.45247	1.59714	1.68964	1.51866	1.92572	4.62708	1.60242	1.58581	4.62708	1.61525	1.77932	1.90191	2.19442	1.64577	4.62708	1.65007	1.66434	1.97465	3.48368	3.19757
ENSMUSG00000024981	up-regulated	1.54963	4.28202	2.61569	1.57514	1.5679	1.57304	1.6063	1.56302	1.62611	1.58227	1.59909	1.57244	1.54531	1.59437	2.38625	1.5741	3.35311	1.606	1.54893	1.55977	1.57518	1.57363	1.56351	1.57362	1.58386	1.58448	1.60431	1.6215	1.60634	1.59621	4.62708	1.60614	1.57765	1.59075	1.60879	3.59591	1.61904	1.61813	2.4175	1.58037	1.58266	1.60397	1.59597	1.58045	1.57968	2.25417	1.5723	1.79874
ENSMUSG00000024989	down-regulated	0.72603	1.11298	4.62708	4.07816	1.09158	1.64174	4.21863	0.9611	1.10702	4.62708	1.21859	2.73213	3.31599	1.07339	4.03086	2.34057	1.20384	3.43383	1.3979	1.34846	1.2021	1.14152	3.20793	1.82921	2.94037	2.81308	2.00472	2.58612	2.51335	3.633	3.56727	1.43374	3.37763	4.40498	4.39827	3.00645	1.16875	1.19988	1.82834	1.38391	1.31129	2.285	1.31291	2.99974	1.65476	3.55189	2.50534	1.59998
ENSMUSG00000024998	down-regulated	3.15027	2.13534	1.7208	1.70863	1.68119	1.69927	1.62723	1.74294	3.53841	3.14348	1.56369	1.64363	2.09727	1.62102	1.61214	1.66912	4.46534	2.19557	1.70924	4.26396	2.41839	1.67998	4.62708	1.66067	1.71723	1.65486	1.63023	2.19645	2.78058	3.93151	2.40158	1.58529	3.94699	1.7544	1.44681	1.64628	1.4966	1.56204	1.61327	4.27387	2.11194	1.63808	1.57743	2.73641	1.55504	1.57879	1.57818	1.69601
ENSMUSG00000025027	down-regulated	3.44044	1.30219	0.284294	1.29385	0.186116	3.61654	0.465803	2.63697	4.21619	2.87216	0.147502	1.41127	0.391548	3.34183	3.07639	2.63423	2.37914	3.06322	3.72139	3.00135	0.19022	2.07457	0.301489	0.718661	0.272703	2.11209	2.14741	1.22581	2.26933	3.64127	1.6832	1.81261	2.80574	2.13824	1.69766	1.99112	3.8724	2.825	3.46067	2.6239	2.31566	3.2715	1.98025	2.32806	1.6664	2.11314	1.36418	2.72996
ENSMUSG00000025056	transiently_up-regulated	0.61646	0.961489	0.827802	1.38272	2.04786	1.43552	1.19048	2.43219	2.67479	1.14091	1.15246	0.971591	1.042	1.51266	2.28348	0.981706	1.08224	1.82456	1.98918	0.991491	2.34507	1.43057	2.85828	2.2973	1.10322	2.3891	2.37555	1.13348	1.97733	1.24248	2.02104	1.70077	1.69727	2.53796	4.08097	1.6532	1.37664	3.13879	2.1066	1.61028	2.6933	1.75686	1.2003	2.09844	1.18117	1.09165	2.218	1.69294
ENSMUSG00000025068	down-regulated	4.62708	4.62708	4.62708	2.20316	4.62708	3.50236	4.62708	1.55631	4.62708	1.42836	4.29757	1.48257	1.58665	1.49495	4.29177	4.62708	4.14485	2.3154	2.71697	3.67948	1.33308	2.24563	4.62708	1.86006	2.65866	1.94148	2.33798	3.09068	3.22398	2.86976	2.15577	1.84511	1.35933	1.41612	1.06097	1.3963	2.04458	2.75873	3.32536	3.57984	2.25003	1.93223	1.25558	4.08378	1.3298	2.08337	1.35658	1.42294
ENSMUSG00000025085	down-regulated	2.47192	4.62708	1.98465	2.2851	1.79654	1.91908	4.62708	4.62708	4.62708	1.65323	1.47151	4.03694	4.62708	1.63796	4.44783	1.80895	4.62708	2.55478	1.98594	3.39814	4.62708	2.62034	4.55798	3.40715	1.60001	1.75691	1.68687	2.94753	2.4991	2.25577	2.08324	1.44512	3.12449	3.24508	1.07535	3.86563	1.44286	3.05618	1.65086	1.39699	4.62708	1.65121	1.35373	1.47448	3.30661	2.36458	3.4871	4.3446
ENSMUSG00000025089	up-regulated	1.86879	1.85502	2.10968	1.92917	2.02277	1.93863	1.83306	1.95695	1.78277	1.96741	2.04635	2.14671	2.13465	1.87925	2.14389	1.9722	2.10047	1.89222	2.11491	2.14504	2.08127	1.96085	2.26121	2.00336	1.98505	1.91022	1.93705	2.00547	1.76049	1.98948	2.05664	1.86865	2.07118	1.77991	2.00773	1.95845	1.85778	1.96544	2.12346	2.10001	2.07889	2.05087	2.14511	2.06404	2.0868	2.1392	2.11283	1.9402
ENSMUSG00000025135	up-regulated	0.705767	2.21395	1.12915	0.456557	3.93912	1.06608	2.76452	0.458613	3.04249	1.29811	0.88159	1.07015	1.8077	2.0116	1.2272	0.0726764	1.14245	2.24391	1.23782	3.59149	1.88385	1.404	1.53124	2.81074	3.20653	0.666913	2.66812	2.13164	2.13186	0.687836	1.43151	1.45062	1.35508	0.537179	1.45122	2.02359	0.338775	0.219968	0.502176	2.19935	1.64762	1.71941	1.9218	0.953852	2.4113	1.84294	1.39326	1.80197
ENSMUSG00000025140	up-regulated	1.01706	1.07512	1.23399	1.47938	1.19751	1.14424	2.36949	1.12339	1.11021	1.17963	1.25687	2.05553	2.87895	1.12523	1.31381	1.16451	2.38317	1.18142	2.74915	1.29378	3.25196	1.16035	1.38988	1.19287	1.20017	1.13076	3.01057	1.22308	3.62589	2.48694	2.00174	1.14352	2.67729	2.15015	2.83144	3.26021	1.16426	1.21452	2.27471	1.40853	1.28619	1.23504	1.33769	1.2668	1.28652	1.31906	1.29341	1.17015
ENSMUSG00000025142	down-regulated	2.46451	3.49109	2.39849	3.30181	1.36653	2.34816	4.13684	2.15621	2.4523	3.67269	3.44837	3.08662	2.13106	2.64284	3.11736	1.59357	3.42596	2.89824	1.29186	1.62238	0.950606	3.32322	0.686266	1.26998	0.475738	0.149739	2.66941	3.81917	3.78291	2.0971	3.8294	3.04457	1.32211	1.71606	1.38191	2.22377	3.86164	3.44215	1.99773	1.94609	0.678438	3.51953	3.39005	1.72065	3.03425	2.41542	1.44832	1.49101
ENSMUSG00000025161	up-regulated	0.867133	1.45533	1.09165	1.21741	1.22923	1.19832	1.46157	1.30751	1.65296	1.33263	1.43353	1.23112	1.09273	1.37595	1.32463	1.25475	1.59928	1.52066	1.11267	1.26667	1.37301	1.23353	1.32394	1.27312	1.36917	1.30263	1.35783	1.40741	1.38537	2.20572	1.2468	1.49735	1.39013	1.42172	1.67406	1.29618	1.63116	1.50263	1.57927	1.45117	1.4605	1.30996	1.47197	1.52833	1.42951	1.36276	1.38794	1.28701
ENSMUSG00000025212	down-regulated	2.09567	3.98608	1.81574	1.84228	1.76673	4.44351	1.70592	1.91026	1.64736	1.72481	1.62007	1.70209	4.06961	4.23421	1.64003	1.78141	4.62708	1.66672	1.81661	4.6216	1.65474	3.55602	1.58052	4.62708	1.69098	2.83536	1.73799	4.62708	1.79477	1.60594	2.01534	1.66343	1.63271	3.75879	1.47232	1.75414	4.62708	1.61037	4.62708	4.62708	1.63534	1.69755	4.62708	2.82131	1.83552	1.61653	3.53063	4.26602
ENSMUSG00000025232	down-regulated	1.84675	2.77174	1.41409	3.79509	1.339	3.6249	3.7218	2.83492	4.08986	2.825	2.39493	1.25604	3.10386	1.93866	3.76031	4.15584	3.53962	1.16701	4.62708	3.8604	2.34292	1.39052	3.59854	1.78736	2.29633	2.75343	2.38621	1.59625	4.62708	4.58009	3.78442	2.83388	3.61321	2.43387	3.08546	1.39685	3.07407	3.89448	3.39312	4.4426	3.59421	1.26632	3.83886	2.51233	2.25492	1.10672	1.21143	1.35847
ENSMUSG00000025266	up-regulated	3.20598	1.82015	1.29003	2.95704	2.04583	1.28837	0.779991	2.01021	0.434042	1.56826	1.91814	1.93701	0.84079	1.03397	0.248685	2.27702	3.04395	1.47145	2.81611	1.38632	1.40908	1.61856	1.87728	3.6338	1.34479	2.32404	0.246857	2.27028	3.39809	0.510861	1.92709	1.71347	3.004	2.16207	1.23649	0.86716	2.08604	2.22013	2.66612	0.115994	1.63846	1.76885	4.62708	1.6192	2.35181	2.75171	1.99987	2.61778
ENSMUSG00000025272	up-regulated	1.2532	1.51703	1.46269	1.52105	1.54928	1.51261	1.68838	4.47599	2.18828	1.61601	1.69872	1.71414	1.46763	1.63319	1.63943	1.55296	1.64724	1.74159	1.47899	1.92333	1.66457	3.50035	1.6584	1.57829	1.64577	1.58047	1.69866	1.67724	1.62038	1.75212	3.38107	1.72056	2.05236	1.50968	1.8734	1.58776	1.81701	1.7405	1.61805	1.72506	1.73781	1.61322	1.7642	4.62708	1.70697	1.66665	1.67039	1.57269
ENSMUSG00000025283	down-regulated	2.07	2.81213	4.05336	4.62708	2.50322	2.26052	3.31735	3.81565	2.09476	2.45665	3.31553	3.35127	2.74335	2.16096	2.73065	2.83383	1.32052	4.31551	2.44127	4.01803	4.13518	1.47289	2.43707	3.89554	4.00746	2.98717	2.40549	3.15946	1.65516	3.43411	2.4163	4.62708	4.322	4.62708	2.81971	3.51	2.19218	4.62708	2.49467	1.99704	2.81408	2.29829	4.62708	1.54835	3.87045	2.31566	2.28515	3.58452
ENSMUSG00000025287	down-regulated	1.06155	0.817638	4.62708	4.01526	2.77201	2.02928	3.24039	2.677	2.12558	2.51902	2.7496	3.29425	2.57408	3.36454	3.65415	3.34494	3.50939	1.85999	4.11946	1.25832	1.91791	3.96709	1.95868	2.90693	1.62867	3.02176	2.16017	2.57167	3.52277	1.63609	3.13439	2.19718	2.08281	2.63753	1.67507	3.71227	3.99436	3.21334	2.42045	1.81693	3.72783	4.62708	4.2258	3.67666	1.96126	1.51156	2.24025	2.98784
ENSMUSG00000025290	up-regulated	0.96788	1.89638	0.431716	2.84767	2.7801	3.41859	3.29746	2.06748	2.84857	3.02024	4.00324	3.28928	1.66927	1.16744	1.65497	2.71054	3.2989	2.45966	1.94819	4.29598	4.07604	1.5093	0.9476	1.66895	3.07879	1.82356	2.5785	3.54968	1.85558	2.63185	2.40512	2.70335	2.13497	1.08639	3.35193	2.425	3.15762	3.22019	1.60042	3.62325	3.4157	1.12604	3.54155	1.85692	3.08313	2.23717	2.47472	0.709625
ENSMUSG00000025318	up-regulated	1.70332	1.89012	1.76711	1.86801	4.62708	1.85901	2.01582	1.80751	2.11316	1.92074	1.95136	1.82964	1.76214	1.9622	1.87767	1.8756	1.88612	2.0327	1.77662	1.84803	2.78863	1.86931	1.85139	1.88262	1.93537	1.9154	1.9292	1.95025	2.73277	2.00732	1.8575	2.02609	1.92696	1.91026	2.08494	1.90425	2.09634	2.00737	4.62708	1.95153	1.958	1.8908	1.95211	1.94071	1.94347	1.89805	1.90948	1.89997
ENSMUSG00000025351	down-regulated	4.46659	3.34033	2.66385	4.2825	2.0661	2.5963	4.62708	3.60761	3.28634	3.41618	3.54213	2.41071	4.13311	3.31779	3.84116	2.36825	3.33243	3.50395	3.21648	3.23254	3.27208	2.45735	4.62708	4.11753	2.5485	1.95863	4.40229	4.62708	2.82782	4.0373	2.54793	3.13595	2.7273	4.26044	3.64763	2.20232	1.72429	3.42715	3.55984	4.11558	3.02172	3.28643	2.64714	3.2731	3.10066	1.97935	2.38292	2.24218
ENSMUSG00000025362	up-regulated	0.01	1.94884	0.795218	3.00197	3.08366	2.77681	1.76766	1.21507	1.87529	1.58307	3.02654	1.72882	1.96379	1.73255	1.4896	3.00308	1.50052	2.47827	1.93465	1.88433	1.83537	1.18887	3.1355	1.58649	2.71743	1.91261	2.20059	2.77276	1.85565	2.07121	0.813935	2.00875	1.26881	0.933488	3.58895	1.61737	2.09953	1.80055	1.4658	2.1285	2.6252	2.13109	1.57973	1.88749	3.18434	1.79654	2.92784	2.15559
ENSMUSG00000025366	down-regulated	1.3993	1.23603	1.36576	3.29867	1.24827	1.29543	1.08773	1.29132	0.991433	1.98878	1.2285	1.29844	2.59642	2.01857	4.55693	3.17211	3.77251	1.05236	3.46938	1.26957	1.20948	2.08343	2.34922	2.854	2.57923	4.62708	3.27489	3.87813	1.88483	1.2601	2.10233	1.08452	1.23881	2.71811	1.15261	3.33835	0.983108	2.97364	1.24488	1.18723	2.76624	1.63741	1.18418	1.56912	3.27005	2.27696	1.33354	4.27038
ENSMUSG00000025393	down-regulated	3.11069	2.21931	1.887	2.18504	2.3044	2.29383	2.56139	2.4309	2.38636	2.41826	1.60103	2.46494	2.16523	2.81459	2.76561	2.16335	2.5163	2.18265	3.28724	2.84862	2.80897	2.26873	2.243	1.69794	2.68582	2.99578	1.9098	2.52913	2.23312	2.80951	1.41471	2.33177	2.4402	3.05302	2.13207	2.18567	2.64063	1.91327	2.52491	2.68125	3.41355	3.3345	1.91611	2.85693	3.12795	2.30858	3.00721	2.28239
ENSMUSG00000025410	down-regulated	2.04713	2.00812	0.01	0.0419263	3.90471	3.93662	2.44616	3.39105	3.49537	1.84786	1.49228	2.39178	3.63471	3.9212	2.89967	0.617704	3.32763	3.14986	1.71712	2.28083	2.48143	2.33502	1.93686	1.65061	4.10552	2.93234	2.67584	3.56236	4.29394	1.7257	2.89094	3.11957	2.79266	2.47837	2.02331	3.79912	2.78997	0.01	2.17527	2.69746	2.50467	1.83402	2.8316	2.67163	1.44845	1.46988	3.49283	1.61224
ENSMUSG00000025423	down-regulated	3.9431	4.29962	3.85438	4.09359	3.07806	2.88055	4.19589	1.92694	4.01569	1.71117	2.58966	2.16453	2.92984	1.05249	3.94976	3.57056	2.17462	0.752363	3.86509	3.53413	2.77736	3.63005	0.136301	3.22471	1.04835	3.03647	0.01	2.70736	2.59845	2.43427	1.97067	2.80587	2.58225	3.27221	4.32983	3.27563	3.20711	3.31014	2.64561	2.06406	2.17034	2.10673	2.40449	3.25287	3.16202	3.28825	0.956	3.28871
ENSMUSG00000025428	down-regulated	2.20322	1.64693	2.4356	2.7218	3.23255	2.13596	3.53149	2.67143	1.53698	2.19622	1.50036	2.88664	2.32079	2.10579	1.65177	3.43781	2.39075	2.47707	2.32804	1.41814	0.808142	3.40675	0.982709	2.91042	2.90572	2.96567	2.10355	2.59548	1.98811	2.65417	2.58684	2.46565	2.78528	3.6775	2.60785	2.79646	2.62249	2.26761	3.51858	2.04828	2.35566	2.78889	1.48591	4.02391	3.30996	3.07369	2.61184	2.88765
ENSMUSG00000025481	transiently_up-regulated	1.9248	1.05311	3.04557	2.94224	2.17586	1.65203	2.39465	0.960083	1.46714	2.41933	3.40326	1.09359	2.34903	2.61639	1.18543	2.92788	2.53086	1.8197	2.77405	1.91875	1.14758	1.02809	1.92042	1.84618	4.59308	1.06138	1.64952	1.88019	3.0037	1.19146	1.58899	1.14141	2.70756	0.96679	2.31197	3.94552	2.80662	1.17759	3.48291	2.30374	2.68498	2.63385	1.67835	2.60987	1.17995	1.20683	1.59186	1.04872
ENSMUSG00000025491	down-regulated	2.39039	3.43483	1.88044	3.99153	4.2242	3.48991	2.87298	2.04763	3.39403	3.38805	2.53734	2.34017	3.94353	3.53439	3.20667	2.77098	3.81485	2.87995	2.90897	4.16898	2.5872	2.76814	2.41636	3.39337	3.19934	3.74569	2.27874	2.36702	2.58201	3.65159	2.71229	3.5257	2.89153	3.40544	1.38144	3.86227	2.7924	2.72463	3.15092	1.84724	3.35396	2.37424	2.61235	3.56925	2.99107	2.60866	3.56756	3.00278
ENSMUSG00000025492	down-regulated	1.00818	3.92686	1.23547	2.49665	3.23045	2.98188	1.40424	1.00079	0.787089	2.04933	3.09746	2.5479	1.86158	1.64928	1.77371	3.02422	2.3618	3.60394	1.52073	2.92466	1.01456	1.52938	3.69274	2.66709	2.27466	3.18309	2.60619	2.23323	3.55358	2.16053	3.1473	2.94008	2.47404	1.6408	2.60724	3.65186	0.588355	2.86332	1.88588	1.78957	2.93089	2.65809	2.09765	2.61286	1.8171	3.16478	1.91934	2.93959
ENSMUSG00000025499	up-regulated	0.136261	0.399932	2.07913	0.494452	2.70311	2.38385	0.947113	1.58887	0.679784	2.44806	1.93033	1.3421	1.90796	2.44626	3.93203	2.9961	2.5234	3.81954	2.76523	1.19626	2.45763	1.56012	0.494328	0.608696	2.27624	0.821362	0.48075	1.01129	0.758242	2.16337	1.27049	1.34621	0.530582	1.41337	1.50431	1.9397	1.52794	1.8206	2.31186	2.3834	1.02142	1.80559	3.73132	0.729979	0.972428	0.552241	2.19128	1.93596
ENSMUSG00000025508	up-regulated	0.287298	1.12136	0.788383	2.24452	2.27597	2.74069	1.6367	1.1023	1.95396	1.55958	3.34132	1.86417	1.4329	1.07303	0.938164	3.16815	0.619586	1.79666	1.83838	1.50516	2.05539	0.652273	2.28054	1.7201	2.54563	1.24752	2.48195	2.59765	1.7205	1.27907	1.66118	2.12923	1.99983	0.557179	4.12551	2.02148	2.11161	1.51207	1.57468	2.37271	2.6188	2.02697	1.51462	2.15279	2.18009	3.01309	1.69768	2.126
ENSMUSG00000025509	up-regulated	1.52587	2.64025	1.99151	2.79837	1.3834	2.96619	1.5269	3.54193	1.56224	2.69726	1.34251	3.77709	1.35207	1.4909	1.26257	1.47202	3.57791	1.47231	1.32357	1.26447	1.32575	1.4271	1.16782	4.62708	1.43437	2.9589	1.44246	1.39358	4.20139	3.60171	1.70629	1.49405	1.32273	1.6171	1.40444	1.42579	1.54377	1.44197	2.56787	1.2945	4.01745	2.6266	1.46165	1.32775	1.95567	1.26475	1.2872	1.4574
ENSMUSG00000025511	up-regulated	1.28205	2.41389	1.13453	2.6822	2.3859	1.27771	2.19917	2.10346	1.41782	1.33353	1.21417	1.98676	3.86786	1.32879	2.57703	1.25748	2.86283	1.31385	2.26052	1.93713	1.17427	1.96792	1.16326	1.22861	2.46212	1.28539	1.26992	1.22844	2.46113	1.24699	1.19968	1.34587	3.28619	1.43143	1.24621	1.25244	1.34533	1.26263	1.55811	1.22209	1.18181	3.15985	1.19283	1.189	1.17459	1.20534	1.15281	1.2637
ENSMUSG00000025544	down-regulated	2.86018	3.20434	3.01419	2.50741	1.7762	2.95553	3.40369	2.77879	2.15189	2.69441	1.8005	2.49146	2.97175	2.49407	3.0325	3.05855	3.38448	3.22458	3.61046	2.56245	3.1242	3.0588	1.85595	2.46523	2.92898	4.16691	3.29626	3.33389	3.83206	0.950148	2.99384	2.56399	2.49028	3.75338	0.0608801	2.99993	2.42615	3.12489	2.66694	2.83556	1.78081	2.59911	2.76312	2.99617	2.45612	3.36484	3.57951	1.52196
ENSMUSG00000025726	down-regulated	1.53678	0.730691	1.16736	2.2057	1.05429	0.897108	1.97403	1.30065	3.2264	1.683	2.69443	2.5363	2.5917	4.19983	2.42456	2.02488	4.1715	1.986	2.85163	2.42519	3.26101	4.42772	3.58194	1.02824	2.26527	0.861353	2.12425	1.18616	2.42869	1.06901	2.16359	2.11246	2.80656	3.53334	3.37239	0.961666	2.04243	4.36464	2.04349	3.82889	3.07098	1.11781	1.34613	2.15364	2.58578	2.41761	2.41572	1.21214
ENSMUSG00000025732	up-regulated	1.35025	1.50634	1.32723	2.18984	1.39288	1.41076	1.57286	1.37894	1.58043	1.43909	1.44063	1.3544	2.36156	1.4789	1.38132	2.56228	1.39435	1.51509	1.3535	2.58792	1.41449	2.26199	1.35751	1.41121	1.44371	1.46698	1.4496	1.49837	2.78372	2.39769	1.38712	1.54802	1.42244	1.46959	1.52144	2.18033	1.55669	1.48703	4.62708	1.43035	1.43799	1.95169	1.97089	3.01329	3.74367	1.39341	1.40478	1.43294
ENSMUSG00000025745	down-regulated	3.47517	1.37587	2.39881	1.81847	2.97187	4.30288	2.84492	1.14478	1.14625	2.98897	2.82464	3.27341	3.07522	0.786476	1.03829	4.39973	1.47493	0.926431	3.55889	2.96661	3.43707	2.9635	2.18093	0.618177	2.95241	2.82142	1.93949	0.756976	1.38915	2.09404	3.0178	2.45432	2.19969	3.19978	0.423146	2.76655	0.474561	2.54202	1.32028	1.57962	0.770507	3.94864	3.57365	0.560757	3.0762	3.49594	1.55003	3.62294
ENSMUSG00000025795	up-regulated	1.01146	1.32075	1.60033	4.62708	1.58289	1.42597	1.50439	1.3687	3.61563	1.59243	1.79962	4.0897	3.84849	1.49702	1.85516	3.57097	1.78665	1.64877	1.61763	1.80409	1.80345	1.48733	2.0513	1.5932	1.65272	1.4726	3.63153	1.71883	1.3239	1.7906	1.65072	1.63295	1.80361	3.01836	2.149	1.5455	1.69679	1.74435	1.80156	2.1175	1.87428	1.78486	1.99133	1.81456	1.86341	1.88273	3.23484	1.50263
ENSMUSG00000025856	down-regulated	3.32166	2.6142	1.48394	3.26411	3.42797	3.79112	3.6527	2.06043	3.1166	3.06637	2.51782	1.42981	1.49167	2.74969	4.4597	2.96929	3.32863	2.76408	4.62708	1.99214	1.37773	1.72288	4.62708	3.18398	2.51216	3.11315	2.11947	1.72725	2.88021	2.54747	3.0533	2.89368	2.64734	3.90664	3.27567	3.42393	4.62708	1.13074	2.01962	2.09354	4.02985	2.57687	2.24732	1.22467	3.31514	2.4938	1.26859	2.62725
ENSMUSG00000025858	transiently_up-regulated	2.24383	2.07943	2.14523	1.54541	3.56547	2.43062	2.77015	2.37663	1.79433	1.23504	1.98547	2.63082	1.94144	2.54961	2.35187	1.90961	2.81248	0.01	0.567997	3.07888	2.6157	0.781216	0.351601	1.57359	3.25044	2.1731	1.17419	2.98895	3.51716	0.01	2.79479	2.82639	2.64766	1.89565	2.23455	0.909177	1.30704	2.20653	2.66327	2.97324	1.66454	2.8379	2.13507	2.45646	2.03051	1.83174	2.30668	1.90115
ENSMUSG00000025862	up-regulated	1.79005	1.24129	1.14411	1.90623	1.17458	1.17565	2.16493	1.161	2.40387	3.40295	1.19862	1.15236	3.05538	2.69252	1.3594	1.19911	2.59222	1.22389	2.78454	2.48416	3.80989	3.3271	1.15374	1.30965	2.24702	4.62708	2.01372	2.30535	1.82149	1.35167	3.22129	2.91351	1.18314	3.16406	3.88451	1.4872	3.53683	1.30501	1.16446	2.7689	3.22769	1.17536	1.20066	2.22716	1.18621	1.185	3.22775	1.18608
ENSMUSG00000025930	down-regulated	4.30416	1.93556	2.0634	1.92448	1.91093	4.62708	1.74729	4.62708	4.62708	3.60219	1.69924	1.91553	2.06357	1.7456	1.81491	1.91905	3.77971	4.62708	2.04109	3.65127	3.51068	1.90857	4.62708	1.88939	3.41004	3.47848	1.79154	1.71856	3.00311	1.60424	1.89386	3.58259	1.74064	1.89688	1.43217	1.889	4.62708	1.61411	3.49897	1.70567	1.67165	1.8257	2.82779	3.10586	3.8785	1.77369	1.76041	1.85219
ENSMUSG00000025934	down-regulated	2.6187	1.82663	1.86813	1.8133	3.30087	3.24071	4.49663	3.79968	1.46591	3.58511	1.57283	1.72502	1.85905	2.00498	1.71467	1.76768	2.60419	4.62708	3.32182	4.62708	1.61272	1.78766	3.83382	1.73182	3.2039	2.05248	4.62708	1.60485	2.61059	1.51072	4.62708	3.28057	1.6838	2.45333	4.62708	4.62708	1.4937	3.33759	1.66764	1.53318	1.53666	2.00409	1.6539	2.8105	4.62708	1.60366	1.60178	1.74595
ENSMUSG00000025950	down-regulated	2.34231	2.28814	4.17799	2.71016	1.85334	2.60124	3.78281	3.12757	3.90016	2.89367	2.5604	1.95839	3.16927	2.36561	0.785784	1.75401	3.698	2.76308	1.98518	3.77697	4.04812	2.00696	3.32736	1.20164	2.90244	2.7206	2.03179	1.47525	0.517934	2.86053	2.85686	2.31436	2.21711	3.69081	2.12376	3.42426	3.15962	2.9277	2.05034	3.00216	1.92326	2.48022	2.3164	3.24012	3.06308	3.43894	2.56842	3.83758
ENSMUSG00000025964	up-regulated	1.20617	1.49649	1.50142	1.52154	1.5807	1.54364	1.69435	1.44096	1.81924	1.68959	1.76493	1.64069	1.73821	1.6413	1.72104	1.57126	1.69862	1.77381	1.52225	1.67095	1.73383	1.55077	1.77567	1.6099	1.68518	1.58706	1.63367	1.7282	3.67686	1.81291	1.61199	1.74236	1.74403	1.46723	3.98499	1.60891	1.85413	1.79253	1.69002	1.81092	1.80408	1.68349	3.62904	1.76164	1.78579	1.75214	1.74938	1.97594
ENSMUSG00000026005	down-regulated	3.2904	0.649022	1.58137	4.62708	3.86188	3.61198	0.659063	1.03432	1.79074	3.98666	2.5533	2.37022	3.47228	3.41859	3.39216	2.232	3.49896	2.97792	1.94423	3.42911	1.86054	3.3195	2.80078	1.92818	3.18098	3.51697	2.5898	3.81782	0.675046	3.74271	3.66805	2.19199	3.9598	3.36634	3.55411	3.22622	3.12809	1.08105	2.00014	1.72119	2.64021	4.05781	1.00384	2.28579	1.15408	4.22922	1.44471	3.65501
ENSMUSG00000026094	up-regulated	3.45615	1.09834	1.67124	1.29404	1.57479	4.17854	1.29157	1.25727	1.33245	1.75886	1.86534	1.92409	1.74237	3.46737	2.01614	1.45068	1.89204	1.5205	1.70837	1.9574	1.8924	4.13264	2.34413	1.56732	2.20325	1.34335	1.44881	1.71678	1.04371	1.78484	1.68846	2.52683	1.88241	3.07466	2.00813	1.46614	1.54211	1.70637	1.93269	2.02845	1.97306	1.76498	2.17706	1.88806	1.96829	2.04374	1.98167	1.39747
ENSMUSG00000026193	down-regulated	3.50916	2.79738	3.72771	4.23713	3.08604	2.65706	2.88841	2.3998	2.30535	3.13534	2.75254	2.68072	2.41474	2.9682	1.84211	1.8002	3.95539	3.14736	4.56525	4.25041	3.926	2.57052	4.04856	3.53638	2.50518	4.1041	2.74281	2.73221	2.13431	2.91464	1.5828	2.86675	2.84866	3.9262	2.60277	4.12396	2.15698	3.96067	2.55656	2.43402	2.35216	1.8865	1.53952	2.67294	3.07767	0.903018	2.39233	3.82025
ENSMUSG00000026202	down-regulated	0.281796	3.06439	0.01	3.18952	0.275507	2.75676	1.61101	2.74413	1.88403	2.2215	1.37148	2.39458	1.55107	3.11629	0.01	0.01	1.71265	1.00258	2.38656	3.04613	2.15614	2.38947	1.11658	1.15812	3.04309	4.30981	1.31796	3.29378	1.54306	2.15356	3.24142	3.899	3.33627	2.9267	1.13424	4.62708	2.73969	2.37331	3.0482	2.17725	2.37136	3.21152	2.50311	3.12441	3.14243	3.30673	1.71913	3.75104
ENSMUSG00000026204	up-regulated	1.41474	1.61402	1.64683	1.63887	1.68807	1.63514	1.73962	1.5899	1.81467	1.72326	1.81015	1.74135	4.62708	1.71063	1.79307	1.67608	1.77349	1.79798	1.66093	1.76076	1.79407	1.66148	1.8421	1.70473	1.75136	1.6791	1.71242	1.7816	1.66594	1.83461	1.71228	3.45475	1.7995	2.71785	1.93343	1.69886	1.84599	1.81861	1.7706	1.84618	1.8393	2.69848	1.90123	1.81008	1.82837	1.81267	1.80781	1.6819
ENSMUSG00000026209	down-regulated	2.66121	1.14128	0.719285	0.294202	2.48879	4.61866	2.69502	1.34203	4.34921	1.69585	2.81976	3.55335	2.52355	4.02386	2.66443	2.25703	1.33473	2.36518	3.5965	3.13763	2.74898	3.88103	2.44294	3.1338	3.80489	1.56517	1.65371	2.13245	2.6522	3.07826	2.74113	2.29023	3.51599	3.52283	3.22814	3.13635	3.01924	3.84038	3.21153	2.17491	2.93627	2.76183	1.24708	1.513	3.06573	2.39862	1.41162	3.9313
ENSMUSG00000026227	up-regulated	1.89397	1.926	1.9624	1.93918	1.95885	1.9397	1.94458	1.93427	1.95118	1.95809	1.98235	1.98287	1.96731	1.94527	1.99128	1.95069	1.98271	1.96161	1.96542	1.98595	1.98386	1.94685	2.01378	1.95931	1.96498	1.94369	1.95258	1.97257	1.92333	1.97959	1.96704	1.95485	1.98355	1.91222	1.99851	1.95288	1.96556	1.97397	1.985	1.99494	1.99122	1.97198	2.00561	1.98448	1.99033	1.99402	1.99001	1.9478
ENSMUSG00000026234	up-regulated	0.505017	1.43345	0.01	1.4543	2.54918	2.4192	0.987384	0.898754	1.83597	1.9167	1.64422	2.28226	2.15506	2.68482	2.14449	2.17205	1.53468	2.05804	2.13017	1.76723	2.77395	1.92682	0.01	2.09947	1.14853	2.24399	1.74452	2.8116	0.01	2.35291	2.09035	2.83493	2.11537	0.0136577	1.69212	2.06573	2.49045	2.35439	2.48131	1.63798	2.11358	2.48266	1.34053	1.6598	2.75587	0.635154	1.52925	3.12311
ENSMUSG00000026235	down-regulated	4.62708	1.86318	1.82685	1.83328	2.03729	1.82919	1.61219	1.94019	1.55451	1.65725	4.62708	4.03278	1.80238	4.44894	1.56122	1.77173	1.84702	3.94587	3.10377	4.62708	1.55169	3.31571	4.553	3.7797	4.62708	1.75176	1.67588	4.05836	1.8317	2.62372	1.84538	2.76008	3.09029	1.911	2.07468	1.70476	4.62708	4.62708	4.62708	1.64936	3.18881	1.63465	1.38507	1.49427	3.47043	1.50985	1.69074	1.73667
ENSMUSG00000026238	up-regulated	0.01	0.762121	3.5048	1.87992	2.04053	2.28686	2.04276	0.802796	1.14378	2.10033	3.24631	0.424098	2.33222	1.09395	1.33454	1.97411	2.38543	3.55965	1.77254	1.23408	1.70921	1.59413	2.03884	2.89442	2.70443	0.795203	1.98494	2.53063	0.01	2.03424	2.10798	3.3669	1.17533	0.946064	2.12059	1.14757	0.735185	1.85923	2.02607	1.82347	1.31376	1.64116	1.87109	1.88352	1.54886	1.24703	1.49636	1.3849
ENSMUSG00000026249	up-regulated	1.63729	1.59875	1.81722	1.66081	3.17727	3.2698	1.71774	1.68997	1.51548	4.62708	1.74551	1.83989	1.83784	1.62671	1.83219	1.69452	1.81052	3.32086	1.83257	1.83647	1.78823	1.68612	4.62708	2.58329	1.69808	3.58792	1.67482	1.7128	4.62344	3.5951	1.76439	1.59431	2.43684	2.75615	3.00435	1.68024	1.57763	3.01983	2.98617	1.78859	2.83041	1.7682	1.83865	1.77487	1.77889	4.62708	1.80365	1.68052
ENSMUSG00000026254	down-regulated	1.77396	1.31134	2.30236	2.46946	2.93183	3.14176	2.17451	0.757173	2.32132	1.80351	1.51656	2.85464	1.73366	3.75169	3.37826	2.05905	3.71797	1.98302	2.6802	2.15387	2.27235	2.76423	0.01	3.22031	2.87947	4.38654	4.62708	3.49401	1.2541	2.88883	3.15284	2.65709	2.64974	2.40212	0.504418	2.37979	2.40666	2.83148	2.02302	2.31477	2.72508	2.28617	1.72084	4.26996	1.71234	2.91944	3.21486	3.20533
ENSMUSG00000026278	up-regulated	1.31289	1.62839	4.12049	1.53529	1.46527	1.51582	1.82263	1.52784	2.00479	1.59824	1.60384	1.36814	1.25494	1.71222	2.9965	1.52388	1.47064	1.83882	1.30107	1.38579	2.90534	1.52008	3.10947	1.51805	1.61187	1.63202	1.643	1.62437	1.8263	1.72381	2.5919	1.81955	1.55153	1.68385	1.83723	1.57691	1.93713	1.737	2.7377	1.57485	1.59666	1.51747	1.55117	1.57727	1.56925	1.46847	1.50101	1.58006
ENSMUSG00000026288	down-regulated	4.62708	1.19043	1.54753	3.4674	3.30515	1.2758	3.86639	2.26929	4.62708	1.60097	4.62708	3.08043	2.22809	3.21443	4.62708	1.31754	4.62708	1.13741	3.77255	1.51325	1.61395	1.40438	1.74694	1.34079	3.36278	1.40503	3.8753	2.01432	1.0245	3.42867	1.44977	1.19247	1.51053	4.48914	2.60495	1.29744	2.74701	3.91287	2.70436	3.91756	1.75977	3.58942	1.45165	2.58877	1.89881	2.07953	2.30536	2.67517
ENSMUSG00000026305	up-regulated	4.62708	1.51025	1.64172	1.57261	1.67943	1.60144	1.70116	3.1716	1.80358	1.71749	1.87905	1.80215	1.66707	3.07281	1.88271	1.64469	2.92255	1.81159	1.66556	1.83219	1.86467	1.61816	2.16689	1.69958	1.76727	4.62708	4.62708	1.82129	1.56239	1.89976	1.72815	1.7678	1.87006	1.49564	4.08858	1.67627	1.87641	1.86702	3.68372	1.9526	1.93514	1.77879	2.01519	1.88448	1.92041	4.16469	1.8962	1.64383
ENSMUSG00000026380	down-regulated	4.08233	4.50334	4.55723	4.2993	4.39127	4.13517	2.78711	2.96044	3.4785	3.52592	4.14163	3.80794	4.40523	2.77897	2.01282	4.19194	3.66595	3.96692	3.68863	3.1089	3.16596	2.92722	2.62285	2.6686	3.87005	3.73552	3.39873	3.77044	2.36542	1.6842	4.28501	3.35672	3.1144	3.16773	2.73786	4.13408	3.26572	3.90359	3.19923	2.77316	3.32326	3.33785	3.19318	3.41804	3.23641	3.32573	3.08432	3.94077
ENSMUSG00000026398	down-regulated	2.23163	4.24165	1.83176	1.74899	2.85407	1.75514	1.98287	2.19165	1.8284	4.62708	1.72992	2.35088	2.91466	2.6184	1.78402	3.21441	1.77185	4.62708	2.54647	1.79873	4.62708	1.782	1.8186	2.79807	2.34937	3.18763	2.39423	1.7229	1.84635	2.16993	1.77773	2.55698	1.74645	4.07827	1.65744	2.9233	1.6241	2.22282	1.7841	3.30875	1.7327	2.17406	2.82392	1.7384	2.00527	1.77319	1.76271	4.62708
ENSMUSG00000026399	down-regulated	4.62708	3.34542	4.52729	4.62708	3.62594	2.02334	4.34728	2.12176	1.36931	1.87224	4.62708	2.02007	2.19802	1.73851	1.8961	1.9712	3.03324	1.55257	2.18503	2.47856	1.81113	1.97747	4.62708	1.94378	1.923	1.85271	1.81065	1.76296	1.68572	1.61244	1.96878	3.01865	1.78517	1.89644	4.62708	1.87041	4.04231	4.62708	3.38352	1.7147	1.70283	1.88374	1.70268	1.75117	1.73869	1.84433	1.82083	1.88577
ENSMUSG00000026418	down-regulated	2.64923	2.08353	4.62708	4.62708	1.83519	1.99402	4.03445	3.25069	3.61538	3.10578	3.11202	4.62708	1.92206	2.35735	3.98523	1.95023	3.28296	1.54298	3.83366	1.61696	4.62708	4.62708	1.38385	1.81078	3.44255	1.86425	3.0829	4.62708	1.90653	4.62708	2.2514	2.04376	4.62708	4.62708	2.85839	3.29435	4.41988	1.47227	2.34759	1.47076	1.77025	1.664	3.09576	1.47243	3.11371	1.48058	3.0147	1.87622
ENSMUSG00000026426	up-regulated	4.62708	2.57645	1.99295	1.67998	3.98821	1.43869	2.73265	1.49933	3.437	2.42719	1.22107	1.58685	3.24368	2.65249	1.32686	2.69448	3.71608	3.92596	1.49764	3.85981	3.06693	1.96694	1.506	1.37343	3.26968	3.03117	1.33016	3.45178	1.24826	4.41982	1.3991	4.61673	3.20235	1.41974	2.19554	2.50284	1.31324	1.18894	2.78673	2.65217	3.00611	2.69511	1.21705	1.23324	2.20313	3.17052	2.21986	1.36265
ENSMUSG00000026433	down-regulated	4.62708	3.71422	4.62708	4.13495	1.70533	4.62708	1.69265	1.81174	1.72281	2.47493	3.88558	1.63059	1.72667	1.71144	3.72423	1.72652	1.60881	1.80748	3.54982	1.61238	4.62708	2.64694	1.51234	1.69316	1.67713	3.01122	1.92483	1.61936	1.77699	1.57183	3.35949	1.65216	1.61663	1.84925	1.47397	4.55284	1.58634	1.74998	1.63667	2.53856	1.55014	1.64501	3.76777	1.58089	2.7344	1.58137	1.61452	1.748
ENSMUSG00000026478	down-regulated	2.45791	2.6638	0.949835	4.0016	3.95344	1.05066	1.68901	3.35376	3.48826	3.88449	2.63809	3.54625	3.73687	1.82439	1.8963	0.985092	2.57258	0.822591	0.936676	3.26853	2.74655	3.74592	1.93147	1.26021	1.97298	2.42292	1.37612	2.56768	1.06828	2.44075	1.39095	1.88524	3.10772	4.09514	0.608521	3.46439	2.84309	4.48513	2.62001	2.27068	2.99409	2.20383	0.729806	3.46279	3.18631	2.22215	3.52933	1.11368
ENSMUSG00000026479	down-regulated	2.34566	1.96451	1.86727	1.9068	3.83621	1.9127	1.72604	4.62708	1.61412	1.73947	1.56188	1.71009	1.84253	1.77556	1.58162	1.82951	4.34829	1.60595	1.85407	4.62708	4.11427	1.85908	4.62708	1.78041	1.68309	1.83201	1.76438	4.23036	1.87739	1.5347	4.50415	1.67471	1.57901	2.0278	1.33011	1.78756	4.24278	1.55646	1.62755	1.48542	1.50149	4.62708	1.43683	4.62708	1.52144	1.57334	1.75546	1.82262
ENSMUSG00000026496	down-regulated	2.80096	3.47822	1.38489	2.47896	1.1624	2.924	2.93079	1.83853	2.18385	2.23568	1.18703	2.38245	2.919	3.30273	1.79697	3.18409	2.57797	1.71961	1.83818	3.52908	1.97363	1.76622	3.61261	2.7719	2.65457	2.60835	2.16122	2.09518	1.37792	1.82987	3.7568	2.49748	3.76948	3.22666	2.33475	3.02527	1.57134	3.01081	3.29552	1.76167	2.11866	3.50108	2.27715	2.79693	3.09017	3.56903	3.83895	2.49609
ENSMUSG00000026553	down-regulated	2.58568	1.52399	2.5033	3.7214	3.21702	3.66402	2.78948	2.87305	3.09961	2.0928	2.57372	1.96567	2.37311	3.41781	3.79196	2.5838	3.68618	1.11932	2.74148	3.32307	3.29786	2.72651	2.80567	1.93101	3.17893	3.00336	2.23627	2.01541	1.67376	2.62921	3.56075	2.26059	2.56484	4.62708	0.01	1.20596	2.56134	2.39633	1.96195	2.15378	2.52391	2.56805	2.50188	3.03942	2.37506	3.02669	3.57776	3.01969
ENSMUSG00000026564	transiently_up-regulated	2.93557	0.80835	1.45356	2.2958	2.60251	2.73758	3.51854	2.02002	0.833072	3.48466	1.46302	2.92472	1.52629	0.949486	1.6829	2.06631	2.41735	1.9688	2.14295	1.89979	2.71707	3.56714	2.01356	1.24563	2.88296	1.00196	2.93386	2.18637	2.06665	2.81996	1.38265	3.1064	1.50385	3.56037	4.2211	1.41663	1.04749	1.52245	2.78622	2.13437	3.15026	3.05929	1.75993	2.62466	1.57027	2.49161	3.97896	1.0695
ENSMUSG00000026576	down-regulated	2.31424	3.62539	2.70856	3.48378	3.70757	2.06044	2.81903	4.4426	2.23534	2.23517	3.45115	2.4174	4.45835	3.94715	3.1445	2.38444	3.3434	2.90614	1.89651	4.03986	1.82814	4.62708	1.02954	1.39555	1.41923	3.02068	4.62708	3.71619	2.21041	2.08962	2.87548	2.92131	4.01838	1.97229	2.16834	3.89724	3.41767	2.83546	2.45079	3.61545	2.88948	2.75368	1.28704	3.83271	1.68132	2.53293	2.06157	2.78614
ENSMUSG00000026596	up-regulated	1.59136	4.24039	1.67287	1.67068	1.69008	1.68024	1.67753	1.64586	1.74698	1.68311	1.71279	1.70149	1.68987	1.69362	1.7295	1.69299	1.70681	1.69792	2.46228	4.12993	1.711	1.67857	1.74671	2.38564	1.69212	3.10119	1.67787	1.70192	1.65194	1.71522	1.68679	3.52656	1.71173	1.67032	3.02519	3.39428	1.70847	1.72868	1.70774	1.72666	1.72319	1.69547	4.09414	1.71409	1.7208	1.72043	1.71712	1.66976
ENSMUSG00000026600	up-regulated	1.514	1.72597	1.4147	1.63795	3.43683	1.62009	1.87962	1.54905	2.04871	1.66122	1.6255	1.45667	1.40394	3.95816	1.46196	3.18418	3.22812	1.84636	1.39098	1.42922	1.55739	1.61185	1.3393	1.59763	1.66158	3.79536	1.69663	4.33983	1.9184	1.74491	1.51608	1.85974	1.57784	1.81271	1.81515	1.65133	1.9444	1.7557	1.47123	1.59745	1.60438	1.56881	1.5406	1.59876	1.58196	1.49979	1.52296	1.66259
ENSMUSG00000026608	up-regulated	1.4298	0.986825	0.901393	2.02497	0.965323	2.69958	1.03929	0.91338	1.09867	3.56006	1.02234	1.12866	1.03925	2.74308	2.69229	4.0953	0.974352	1.05439	0.9524	1.80561	0.992344	2.73826	3.77998	1.08955	1.01167	1.33238	2.09103	1.00909	1.61669	1.17078	0.966834	2.30561	1.31652	2.08844	2.33727	0.976027	3.77769	3.46278	0.965407	1.44383	1.20394	0.973869	1.02017	1.33581	1.16391	2.45391	1.03477	3.27528
ENSMUSG00000026617	down-regulated	1.54888	2.79211	1.16783	2.54252	1.91543	4.62708	2.73494	3.24624	3.7043	3.3185	2.11504	2.47993	1.2929	4.40843	0.958221	4.06839	2.23895	1.01469	1.16816	3.20616	2.62338	1.36474	0.872443	3.37402	3.27623	3.29531	3.90168	4.24648	1.81556	4.14493	2.30817	3.70809	2.27631	3.41277	1.8967	3.85468	1.642	2.02789	2.298	0.892756	3.63231	2.00595	3.72933	2.37088	3.06447	3.49848	0.930777	3.81059
ENSMUSG00000026623	up-regulated	1.43176	1.52213	1.52601	1.53015	3.55343	1.52806	1.57966	3.52775	1.63676	1.56653	1.6023	1.61548	1.52996	3.57484	1.59043	2.24473	1.58347	1.62452	1.53214	1.57583	1.61459	2.11536	1.6075	1.56504	1.57844	1.54909	1.56295	1.59119	1.54956	1.80186	1.55777	1.6115	1.59645	1.5438	1.74964	1.65564	2.84951	1.88	1.75799	1.63452	1.61404	1.58507	1.62818	4.57591	1.60878	1.61138	1.59841	1.54906
ENSMUSG00000026672	up-regulated	1.11416	1.37346	2.04348	1.4405	1.56	1.43986	1.53083	1.38795	1.60784	4.53981	1.7224	1.67661	1.55996	1.51332	1.74426	1.50978	1.6983	1.63567	1.56833	1.70172	1.71694	1.48514	1.86327	1.59023	1.616	1.48546	1.54214	1.66565	3.83718	1.72899	1.59666	1.59407	1.71957	1.30219	1.86904	1.53386	1.68391	1.69666	1.70496	1.79497	1.77613	1.63841	1.87191	1.7304	1.76519	1.78151	1.7497	1.5029
ENSMUSG00000026687	up-regulated	0.69582	2.26353	0.703155	1.8252	1.37415	2.10426	1.03982	1.50923	1.12842	2.16169	2.04939	0.758753	1.15775	2.28047	0.816455	2.37348	2.30874	1.02214	0.918	2.08811	3.42374	0.840305	3.56797	0.850513	1.22063	0.906265	0.906655	3.24272	1.18213	0.974759	0.807087	2.27013	4.18237	2.07469	1.04991	1.84762	2.75571	0.980125	2.65396	2.18482	0.912889	1.73699	0.884037	2.97127	1.39162	2.40927	0.867729	2.33002
ENSMUSG00000026728	down-regulated	0.736204	0.454528	0.216042	3.9344	3.30469	3.03681	2.5065	2.37829	1.32618	3.0074	2.42599	3.31906	3.56955	3.57206	0.960012	3.56071	2.13368	3.01266	3.3208	3.15716	3.48813	3.84259	1.85493	3.8788	2.13635	4.09763	2.49146	2.76884	2.30048	3.11649	1.43398	2.72756	2.31814	3.71169	2.71186	3.99804	2.75653	3.05985	2.33958	2.43478	3.78424	3.8974	2.52372	3.13939	2.74041	2.56493	2.91836	2.78435
ENSMUSG00000026743	up-regulated	3.39506	2.30667	3.91023	3.98268	1.92716	2.35463	2.07732	2.92881	1.18785	1.25131	3.13078	1.52018	1.10686	1.2396	2.09484	2.19384	1.20178	1.98464	1.81221	3.53823	1.21661	1.36334	2.95334	0.722984	2.68554	0.653504	0.696315	0.842357	3.18698	4.62708	2.50278	2.0368	1.2011	1.82055	3.69056	1.25505	0.777271	0.846084	1.92642	3.00915	2.135	3.68366	1.05758	0.915588	0.9457	3.14531	1.90614	0.672028
ENSMUSG00000026796	down-regulated	1.55361	1.62424	1.02335	1.09752	3.39084	2.58545	1.15595	2.75968	3.15609	1.24077	1.73655	2.59127	2.80601	3.26692	2.83547	2.64858	1.79685	1.17944	4.30876	1.72857	2.67792	1.81225	2.77193	1.09103	2.83657	1.11263	1.52448	1.28299	2.59755	2.57461	1.60362	3.09077	3.37026	4.62708	1.18333	2.1606	1.19458	2.44064	1.37167	1.11431	1.11829	2.34424	2.59004	2.59823	1.11085	3.54279	3.93927	1.90821
ENSMUSG00000026814	up-regulated	4.62708	3.86296	4.15627	1.34798	3.46372	2.63906	2.58482	1.38093	3.7734	3.59539	2.84669	1.60281	1.5898	2.34087	1.61346	4.12969	3.16871	3.9923	2.8989	2.15642	3.52083	1.37928	4.04761	1.42433	1.40024	1.48661	2.94708	2.5965	4.20963	3.4964	1.87684	1.80036	1.72423	3.24251	1.70117	2.98541	1.26963	3.05859	2.08676	1.71117	2.80553	1.48276	1.62561	2.27527	2.42672	4.18345	2.58017	1.93819
ENSMUSG00000026817	up-regulated	3.92925	4.50763	4.10907	0.706511	1.86527	2.09475	2.5249	3.14813	2.28376	3.33107	3.60473	2.27842	2.42381	3.65308	2.95645	3.4869	3.59989	3.77048	1.91847	1.84838	2.55144	1.36469	4.62708	2.24636	2.40039	3.65694	2.27121	3.52593	3.98259	2.59568	3.44777	3.6104	3.23623	4.50727	2.70124	3.02477	2.2548	3.81354	3.50064	3.53183	2.73006	0.899023	2.08607	1.85789	3.16989	2.23339	2.4844	1.75655
ENSMUSG00000026827	up-regulated	0.687393	1.74219	3.52217	2.43929	0.522233	1.84379	1.24203	0.760778	2.90151	2.11318	1.86133	1.17283	1.41689	1.90873	1.79462	0.599981	2.52673	0.744848	0.495305	0.406876	2.77282	0.599312	3.14834	1.02035	3.02514	0.694102	2.37777	0.559145	3.24904	3.78131	0.914239	1.30044	4.17367	2.86499	0.597873	1.70008	2.30211	0.723157	1.63958	1.60494	2.54069	3.49329	0.481402	2.18452	1.38479	1.46942	2.70144	1.87392
ENSMUSG00000026831	up-regulated	4.62708	3.06615	4.62708	1.47463	2.98008	3.46961	1.3344	1.52469	2.50128	2.15132	2.57468	3.18438	2.32717	1.39246	3.49678	4.27065	3.06818	3.64096	1.6416	3.26116	1.54554	2.49336	4.62708	2.63271	1.58	2.00284	1.46497	2.4775	2.72206	1.96949	1.56125	3.10237	2.48973	2.97145	4.62708	1.51606	3.53923	2.95114	1.98309	2.43267	1.53591	1.56996	1.56679	2.28518	1.53437	1.59199	1.56912	1.48245
ENSMUSG00000026843	transiently_up-regulated	2.78298	2.68949	2.28015	2.81963	1.70411	3.38582	1.14604	1.41507	1.8963	3.19589	0.686384	1.43975	0.470495	1.10674	1.56157	1.45331	2.17331	2.95449	2.76727	1.39307	2.31177	2.03357	0.00262654	2.19222	3.25017	3.07174	3.05754	3.29675	2.48785	1.98012	2.94914	1.44726	2.16022	1.5574	2.21452	2.23057	1.55193	1.56237	0.806876	1.8895	2.00331	1.09166	1.01097	3.60956	2.67347	1.78246	3.23058	1.15
ENSMUSG00000026915	up-regulated	2.2694	1.01721	3.91987	2.22546	0.898636	2.54016	2.26485	2.68675	1.17336	2.23788	1.28949	2.48307	0.96488	2.9029	0.957115	4.62708	1.21559	1.08178	1.45193	1.13939	2.5385	1.69337	0.957818	2.70228	0.966742	0.959191	2.39532	2.38046	2.27402	1.84111	4.52746	2.4816	1.30688	2.59855	1.14743	2.45981	1.16251	1.42022	1.93304	2.75545	2.82351	2.92406	2.82689	2.97507	1.6615	2.94524	1.9564	0.915489
ENSMUSG00000026917	down-regulated	2.42874	3.48384	1.83179	2.61372	2.80714	3.87145	2.91306	1.05466	1.07759	2.38983	3.1888	3.62004	3.00646	2.06723	2.3368	2.98943	3.51036	3.00066	3.22717	3.90623	2.20176	3.71513	1.89262	3.36726	2.76382	2.85284	3.18748	2.58001	3.70806	2.50349	3.56348	2.54097	2.99172	2.0628	1.71442	4.18932	2.33938	3.76496	2.63192	1.67888	0.36334	1.72124	2.68181	2.68233	2.85759	2.17511	1.06877	3.61143
ENSMUSG00000026921	up-regulated	0.00717364	1.25951	0.450974	3.78982	0.576251	2.40569	2.76942	1.34686	0.951259	2.49539	0.859319	1.7476	1.7102	3.44163	1.51895	1.70987	2.25305	0.873962	0.494028	0.698481	1.75518	2.3809	1.42874	3.90231	1.66199	3.14826	0.677734	1.24416	2.80203	0.922823	2.1778	1.62434	0.813399	0.712855	1.14195	1.46158	2.27102	0.91146	2.37487	1.76519	2.75571	2.25222	1.77482	1.31181	0.873722	0.990577	1.88229	1.67384
ENSMUSG00000026922	down-regulated	3.78262	4.38163	1.13913	0.96293	3.30997	4.27073	0.922794	4.3182	2.04221	3.76945	2.73935	2.00131	3.16304	2.23741	4.5977	0.966984	3.69049	3.54622	2.12829	1.01789	1.00556	1.64577	2.54564	2.5914	2.72564	0.972512	3.1304	2.11818	2.56797	3.57286	3.11891	3.2835	0.994307	2.41401	0.981538	0.962215	3.35101	0.961437	2.92185	2.10114	4.10996	1.87811	3.59912	0.991861	3.47871	1.03294	3.66419	0.967902
ENSMUSG00000026956	down-regulated	2.62858	1.76229	1.93703	3.9392	1.65525	3.05605	1.79599	1.98687	3.51411	3.76614	1.30344	3.63148	1.93334	3.31771	1.36274	1.63757	3.20743	4.62708	3.65843	4.49838	3.6965	1.69496	1.71495	4.113	1.34632	3.8699	3.0017	3.24962	3.66297	4.62708	1.61381	1.66155	4.37509	3.18318	3.18055	4.05225	4.62708	1.06137	3.45527	2.41799	4.38652	3.29285	2.33574	1.17577	3.46077	3.6705	3.46851	2.68743
ENSMUSG00000026974	up-regulated	1.00099	1.26721	0.737737	3.85893	2.80691	1.86607	2.83592	1.50932	1.68193	1.18309	4.14699	3.07532	1.36472	1.33355	0.838826	1.10112	1.8119	1.41368	3.58886	0.795743	2.51109	2.02536	0.776776	1.04568	1.14549	1.24921	2.19249	1.51926	1.54588	1.81414	3.20637	2.47145	2.30701	2.53353	4.38309	2.51547	1.99815	1.2741	2.22022	1.85231	2.2364	1.29914	1.76358	1.96559	1.64414	3.24793	1.84081	1.30684
ENSMUSG00000026987	down-regulated	2.12099	1.91963	4.62708	1.64402	3.83486	2.12133	3.37198	1.78036	3.42222	3.70163	1.55891	4.62708	1.76049	1.43697	3.59479	2.12753	2.86352	3.25878	1.73807	4.05777	1.40021	4.26797	4.25729	1.54812	4.62708	4.62708	1.49536	3.5034	1.4484	3.89984	3.24767	2.39813	3.87492	1.79552	1.01651	3.34148	1.10346	1.27073	1.48821	1.31485	3.89265	1.4898	1.25638	2.90539	1.40251	2.33479	3.28461	3.29028
ENSMUSG00000027030	up-regulated	1.77483	1.7579	1.92812	1.80403	1.86153	4.07549	1.73879	1.8237	1.70374	1.82489	1.87151	1.93815	1.9339	1.76935	1.93423	1.82987	1.90743	1.77401	1.92122	1.93629	1.89438	1.82325	2.00681	1.8485	1.83495	1.79033	1.80603	1.84669	1.69567	1.83435	1.88207	1.75997	1.88773	1.71129	1.8419	1.82019	1.75014	1.81972	2.3319	1.90415	1.89101	1.87703	1.93157	1.88276	1.89649	1.93044	1.91388	1.80928
ENSMUSG00000027070	up-regulated	3.34429	1.33724	1.33545	2.46478	1.41527	1.36401	1.53604	1.27788	1.66288	1.48163	1.59874	1.4707	1.35085	1.48124	1.55121	1.4077	1.53038	1.61336	1.35336	1.50104	1.56633	1.54311	1.60151	1.44521	1.52122	1.42581	1.47146	1.57258	1.43794	1.6555	1.45688	1.58275	1.57691	1.31075	1.79757	1.44588	1.695	3.09169	1.52092	1.64277	2.07143	1.49802	1.68053	1.5948	1.61812	1.5825	1.58072	1.42363
ENSMUSG00000027075	up-regulated	1.76505	1.73887	1.59928	1.7076	1.64912	1.69131	1.72937	2.26189	1.74326	3.29549	4.27897	1.56393	1.58427	1.70991	1.56918	1.66676	1.58289	4.62708	1.59416	1.56156	1.58955	1.67519	1.48675	2.32162	1.66623	3.8418	1.67918	1.64682	1.77993	3.17189	1.6357	1.70472	1.59395	1.78306	1.61932	1.67018	1.69851	2.48387	1.59358	1.57094	2.5946	1.61368	1.55719	1.59594	1.58088	3.30175	2.89743	1.68264
ENSMUSG00000027080	down-regulated	4.61507	2.53627	3.4765	3.44509	0.865383	4.18796	2.0054	3.09204	2.63829	1.53829	3.03557	2.38172	3.88309	3.22896	3.37438	4.62708	2.78898	0.975371	2.17615	3.59938	3.36348	2.2352	1.53743	3.01554	3.52012	2.38011	3.11548	2.51364	3.54346	3.79766	2.09276	3.94531	1.63712	3.0683	1.13201	1.36321	2.76702	2.59252	2.30662	2.66953	3.97413	1.90954	2.83647	3.67233	0.498398	3.15158	1.88731	2.04487
ENSMUSG00000027108	up-regulated	1.18402	2.65474	0.01	2.31023	2.73042	0.01	0.807064	2.04858	0.280973	0.731282	2.36	3.18483	1.91908	2.57783	0.249182	1.14485	2.02641	2.17138	0.63354	2.00047	2.5085	3.78321	0.922701	3.55093	1.32406	2.09007	2.71248	1.17404	0.535221	2.78959	3.23161	2.0748	2.31816	2.63084	1.6004	2.1458	1.19253	2.22243	1.33469	2.35848	3.75354	1.62267	1.02783	2.48106	3.395	1.87725	2.98381	0.815024
ENSMUSG00000027111	up-regulated	2.53184	1.00818	0.956859	1.01613	1.05435	1.00624	1.21591	0.944995	3.71074	1.13332	1.36131	1.0862	2.44633	1.16783	1.16911	1.05675	2.51792	2.93642	0.972565	2.64772	3.08645	1.03849	1.20467	1.10644	1.18817	2.58776	2.21227	3.16453	2.16125	1.29996	1.0783	1.25656	1.20998	1.18567	1.48923	1.20306	1.62469	1.28482	3.7085	1.27156	1.2696	1.13336	1.30113	1.2297	1.72889	1.87271	1.2925	1.07946
ENSMUSG00000027122	up-regulated	1.5259	1.5616	3.47979	1.9777	0.964778	0.912893	2.2324	1.77101	0.994255	1.24876	1.04789	2.28639	2.70221	0.948427	2.42755	2.2773	1.89122	1.02652	2.96207	3.0046	1.19643	0.934502	1.23269	1.17286	1.84255	2.30333	1.12975	1.02087	1.55787	3.60725	1.08354	1.77971	1.72222	0.876185	1.13046	0.957886	1.41954	3.13753	1.63905	1.09929	1.08404	1.18007	1.82047	1.05163	2.81768	2.09817	1.08641	2.52807
ENSMUSG00000027133	up-regulated	0.393604	0.608364	0.01	1.40653	2.8896	0.959813	1.71022	1.65852	2.52269	1.06367	2.29756	2.25125	1.37222	1.58509	1.43582	2.92946	0.938464	2.02646	1.46882	2.52802	1.35042	1.40748	0.386259	1.95038	2.02956	2.56254	3.02644	2.20395	0.563165	2.0249	1.67413	1.68027	1.25935	1.54614	1.64574	2.30267	2.20493	3.41099	1.43698	1.26256	2.32797	2.19928	2.33762	2.46739	2.45163	1.28252	2.11029	2.85541
ENSMUSG00000027134	up-regulated	1.83138	1.68591	3.01794	1.65571	4.07216	1.63653	1.59952	1.66349	1.56274	1.55829	1.92703	1.47301	1.541	3.20164	1.47286	1.59212	2.12919	1.5317	1.54663	1.57836	1.45919	1.60771	4.62708	1.58626	4.61558	2.29534	2.0209	1.49889	1.68431	1.46512	2.69266	2.32428	1.45911	3.51948	1.40499	3.00516	1.50907	1.48684	1.46014	1.44307	3.5779	1.50806	1.37092	2.40351	1.431	1.42198	1.88809	1.62456
ENSMUSG00000027175	up-regulated	1.32644	2.78689	1.45265	2.78454	1.5065	1.46055	3.77325	1.43009	1.58889	1.6258	2.84813	1.50953	2.2141	1.61145	1.54272	1.62488	1.53415	1.61039	1.46116	1.52204	1.54898	1.47534	1.56342	1.49907	1.53041	2.27454	4.04617	1.54784	1.49616	2.37116	3.71606	1.55583	1.55335	1.44371	2.32986	2.01346	1.6917	3.12923	1.91947	1.58049	1.578	4.06072	1.62331	1.56072	1.6357	1.55563	1.71989	1.49019
ENSMUSG00000027187	down-regulated	3.6847	4.03403	0.107006	1.00719	1.63466	3.21212	4.62708	2.64058	0.0176763	3.69237	4.18518	3.79371	3.64442	3.25583	3.11448	2.62731	1.95195	2.51364	3.32994	3.13463	2.1213	3.51785	2.45329	3.82411	3.41361	2.45646	2.2238	2.65771	3.72477	3.78973	2.6706	2.12631	2.61907	2.44418	2.84776	2.88274	1.32801	3.85062	3.90582	4.01281	1.68686	2.57617	3.53161	3.36147	2.57489	2.04795	2.58584	2.41723
ENSMUSG00000027201	up-regulated	2.95408	0.668388	0.966959	1.40048	0.55146	2.23225	0.987369	0.782193	3.98004	2.75689	2.32727	2.21325	0.963344	3.19122	1.59863	2.0263	0.989095	1.56804	1.94142	2.81813	0.813032	0.66349	1.03984	2.59256	0.884485	2.7448	2.4017	0.801202	1.21909	0.917749	1.33266	1.53747	3.39713	2.06786	2.04501	1.00089	2.63213	1.65826	1.55052	1.50965	1.01003	1.35306	1.72863	1.4702	0.993056	0.928765	0.839926	1.86015
ENSMUSG00000027227	up-regulated	4.62708	2.00639	1.52938	2.73719	1.50287	3.08285	2.91068	1.38694	4.62708	2.17478	1.60879	3.26756	2.99569	2.85044	1.66017	2.66494	1.61716	4.62708	1.54326	1.76984	4.12434	1.44252	3.05268	1.50247	1.52499	1.44949	4.36768	3.39905	3.0576	2.87512	1.54304	1.46597	1.88691	3.35691	4.3126	1.46864	3.25201	1.755	3.37929	2.45698	1.65174	1.63916	1.75757	1.62034	1.64884	1.6866	1.92298	1.44409
ENSMUSG00000027230	up-regulated	1.6179	2.76262	1.68171	1.59619	1.6323	1.60143	1.53146	1.61853	1.4935	1.59919	3.62511	1.68228	1.69171	2.09475	1.67146	1.61012	3.02733	1.5493	1.68166	1.67792	3.40164	1.60732	1.71903	4.59659	1.60255	1.57971	1.58654	1.60686	1.50996	1.58946	1.64419	3.26213	1.63525	1.53388	1.58019	1.65204	1.52392	1.5808	1.66572	1.64061	1.63169	3.57725	1.65671	1.62987	1.6375	3.80454	1.69759	1.59364
ENSMUSG00000027233	down-regulated	2.32854	1.98087	1.95454	4.62708	4.62708	1.93462	2.72608	2.02228	3.42816	4.62708	1.63271	3.89262	1.93314	1.80592	1.68468	1.89146	2.41299	4.24064	4.62708	3.20312	1.66978	1.91983	4.09518	1.81913	1.72889	1.84723	4.03965	4.62708	1.89106	3.82765	1.81623	4.62708	1.65761	2.03641	1.39619	1.86888	1.55946	4.16421	1.86488	3.2094	1.58546	1.77059	1.52947	1.63652	4.62708	3.83317	1.65088	1.84829
ENSMUSG00000027238	up-regulated	1.31019	1.70245	1.64994	1.68472	1.74846	1.67538	1.89374	1.58831	2.04361	1.8274	1.96351	1.81131	1.68742	1.82855	1.90591	1.7405	1.88224	1.98347	1.67409	1.84698	1.92481	4.15243	1.96286	1.78398	1.87358	1.76288	1.81601	1.92287	1.77985	2.02341	1.78314	1.94796	1.93742	1.63012	2.19771	1.78558	2.07998	2.00094	1.87072	2.01425	2.00752	1.84514	2.05777	1.95856	1.98553	1.94275	1.94113	1.75978
ENSMUSG00000027239	up-regulated	0.01	0.455587	2.9467	0.912741	2.02034	0.534682	1.21799	2.30963	3.22157	1.49493	0.01	1.41761	2.248	1.76908	0.955163	0.01	0.309049	1.85744	1.89534	1.69358	2.7371	2.1053	2.22168	2.22448	1.90137	0.685653	1.49654	1.54256	1.64258	2.48943	1.78953	2.03508	1.37878	0.730709	2.30813	1.04034	1.47428	0.913888	1.8346	2.34662	0.508941	1.5191	1.1685	1.05318	1.18421	1.68218	1.42818	1.91016
ENSMUSG00000027244	down-regulated	4.36724	3.41461	2.02363	3.52825	3.54231	2.93096	2.27224	3.13323	3.98838	2.6077	2.46307	2.36147	3.52332	3.36352	1.86509	3.47537	4.40729	2.44004	3.80077	1.63792	2.41524	2.26849	1.16869	2.04259	2.00249	3.20147	0.944045	1.96289	3.27992	3.39176	2.32601	2.93881	4.16705	2.03897	3.09094	3.58053	2.71935	3.00134	3.77072	0.808133	3.34701	3.14852	2.86201	3.53894	2.1395	1.0514	3.78776	1.44192
ENSMUSG00000027276	down-regulated	2.2439	1.90555	1.97295	1.91487	1.87397	1.90827	1.68625	2.01911	4.62708	1.77447	1.66546	2.05209	2.03517	3.4942	1.73817	1.88366	1.88229	4.62708	4.62708	1.79254	2.84195	1.8907	2.21183	2.11806	1.73563	4.62708	1.89169	1.69449	2.45418	1.61488	3.92942	1.64367	3.55066	3.48694	4.62708	1.81106	1.52019	1.61465	4.0054	1.62975	3.53319	1.83211	1.59892	1.76022	4.62708	1.70338	1.69951	1.85365
ENSMUSG00000027296	down-regulated	1.71351	4.62708	1.70594	1.7013	1.69446	4.62708	1.75465	3.75146	1.71397	1.69901	1.6936	1.68531	3.39604	1.70571	1.70266	4.62708	1.68913	1.7054	4.62708	2.96486	4.62708	1.69903	1.69886	1.7334	1.72321	4.03975	1.72266	1.69653	3.1002	3.23586	3.41951	3.19138	3.52391	1.7124	1.86894	1.74945	4.62708	1.69991	3.21605	2.03005	1.70829	1.72846	1.6865	1.73305	1.69062	3.88652	1.68845	1.72198
ENSMUSG00000027303	up-regulated	1.32859	1.40083	1.39337	1.3899	3.06551	1.38895	2.89104	2.74624	1.43659	3.53743	1.43727	1.8785	2.98434	1.61309	1.45729	1.40032	1.4277	1.45535	1.4101	2.48162	2.18801	1.39627	1.4475	4.62708	1.43905	1.42369	1.42529	1.42922	3.07679	1.45427	1.41076	1.4264	3.78243	1.37455	1.48439	1.40641	1.44564	1.47238	1.42708	1.44744	1.44542	1.41976	1.45613	1.45206	3.31498	1.43862	3.19281	1.40166
ENSMUSG00000027304	up-regulated	0.73151	2.09736	2.11299	0.879426	1.84156	1.29787	1.73057	2.62536	1.33424	2.19084	1.92055	1.22042	1.85252	2.60314	1.80024	1.59314	2.76523	0.853451	1.78643	1.57737	1.3995	2.227	0.874942	0.848463	2.1823	1.80043	1.60759	1.33594	1.06203	1.40391	1.52792	1.14714	1.90269	1.0911	2.18577	3.01578	1.58272	1.32696	2.79873	1.48225	1.50243	1.88423	0.945665	2.99852	4.34641	3.9273	1.89361	2.06057
ENSMUSG00000027313	up-regulated	1.22288	1.3332	1.77098	1.47069	1.65683	1.49538	1.38633	1.48107	1.35794	2.47585	1.78113	1.89492	1.81656	1.45115	3.8437	1.56657	1.8428	1.53679	1.78673	1.90591	1.82627	1.53791	2.15124	1.63719	1.64048	1.46844	1.54461	1.69486	2.0786	1.71289	1.74002	1.46876	1.81377	1.19217	1.80566	1.5604	1.50139	1.65621	1.87794	1.89336	1.85434	1.74287	1.98804	2.42411	1.88057	1.9331	1.88702	1.5189
ENSMUSG00000027315	down-regulated	3.7096	3.18674	0.634175	2.48023	3.15962	3.66353	2.20993	2.64046	2.9582	3.52022	1.2058	2.79928	1.48768	2.46079	1.51783	4.36975	2.69663	0.745853	1.00337	2.37577	0.443761	2.16368	2.63515	3.85738	2.99651	4.27955	1.4554	2.00977	2.99656	2.00213	3.07887	2.04789	2.18408	1.94603	2.36758	2.13763	2.38104	1.38338	2.64591	1.40715	3.05867	2.53131	4.04736	2.49686	2.65428	3.88901	2.9187	3.64332
ENSMUSG00000027317	down-regulated	2.85516	2.07052	2.06133	2.00572	3.13577	3.55279	1.57015	2.20915	1.255	4.50889	1.43439	1.70004	2.02059	4.62708	3.24228	1.87906	4.03467	1.36791	4.62708	2.87169	4.35054	1.95116	1.37043	1.78068	4.62708	3.49369	1.80562	3.19293	1.82646	1.26711	4.62708	3.46875	3.50475	2.146	0.939722	2.52454	4.62708	1.31917	4.23537	1.27006	3.35779	2.92143	3.57746	2.51518	1.33392	2.62843	3.69367	2.90691
ENSMUSG00000027333	down-regulated	4.62708	3.47348	4.62708	1.81575	1.74129	1.79331	3.9246	1.87315	1.45515	3.60829	1.53024	1.67024	1.81957	3.73862	4.43576	1.86145	1.64516	2.33827	2.7138	1.63758	1.58106	1.77003	4.62708	3.67235	1.63674	1.74407	4.31448	3.38274	1.69648	3.45561	4.62708	4.62708	2.77203	1.87825	4.62708	1.69255	1.45494	1.49543	1.6157	1.51047	2.40443	1.65599	2.05161	2.53748	1.5577	1.54986	1.55116	1.7366
ENSMUSG00000027351	up-regulated	1.23398	4.62708	1.67983	1.5553	1.68138	1.55617	1.63228	1.50597	1.70303	1.69454	1.86282	1.83213	1.71074	1.6218	1.90093	1.63318	1.84687	1.74917	1.70236	1.85756	1.86287	1.60611	2.04171	1.6919	1.744	1.59827	1.66063	1.79813	1.48604	1.8604	1.73574	1.70277	1.86392	1.38962	2.00674	1.65561	1.793	1.82343	1.8574	1.94578	1.92309	1.77756	2.01617	3.37618	1.91315	1.92472	1.9518	1.62097
ENSMUSG00000027359	transiently_up-regulated	0.515437	0.984887	1.14355	1.06786	1.21551	1.06186	1.28009	0.958805	1.44483	1.3075	1.51648	1.39311	2.3563	1.22483	1.51579	1.17083	1.45749	1.45741	1.20015	1.4286	1.48875	2.27815	1.66059	1.2495	1.35591	1.16815	1.28485	2.7051	1.08016	1.55751	1.28433	1.37597	2.48081	1.89384	1.80087	2.40518	1.56344	1.5115	2.3707	1.61994	1.59677	1.36262	1.70806	1.5339	1.57296	1.55161	1.53168	1.17481
ENSMUSG00000027381	up-regulated	1.45761	1.59379	1.58496	1.59989	3.71297	1.59603	1.68152	1.56294	1.73927	1.65125	1.69845	1.63774	1.58331	1.65538	1.67297	1.61879	1.66601	1.71234	1.58814	1.65105	1.68262	1.61059	1.68918	4.62661	1.66765	1.6297	1.6483	1.68509	1.6423	1.72308	1.63107	1.70015	3.882	1.62731	1.78701	1.6361	1.74961	1.73676	1.66077	3.89222	1.75912	1.65432	1.72929	1.69587	1.70492	1.68684	1.68735	2.0786
ENSMUSG00000027405	down-regulated	3.67213	1.66294	0.71596	2.82964	2.26787	1.76539	1.83881	1.76248	2.10792	2.18313	1.6607	3.36962	1.68963	1.67776	3.52792	2.8501	1.29763	1.98025	2.93595	2.57443	2.09076	1.17557	3.48691	2.85792	1.67282	3.5008	2.26942	2.72712	2.48794	3.65974	1.88432	2.56662	2.39886	2.53768	3.02529	3.35423	3.36912	2.30659	2.33241	3.20005	3.26494	1.6401	0.46667	1.7274	1.94595	0.774268	2.71657	2.76332
ENSMUSG00000027430	up-regulated	3.73815	1.18041	1.22534	1.18831	1.22741	2.3427	1.21493	2.21097	3.1482	2.53426	1.29755	2.45874	3.73053	1.22691	1.29625	1.21272	1.29331	2.27529	2.00963	1.2822	1.30578	2.2595	1.35399	1.23116	1.94771	1.20255	1.50642	1.26548	3.02949	1.28591	1.24438	2.15975	1.30378	1.16788	1.35857	1.22023	2.25827	1.27438	1.28253	1.83804	1.32705	1.25801	2.72182	3.14342	1.88819	1.30402	2.47977	1.22341
ENSMUSG00000027433	down-regulated	3.8765	2.88721	2.17294	3.22331	1.03489	1.98094	1.80989	3.38839	3.16113	3.33054	3.28625	0.988467	2.7574	3.71229	2.80058	3.73324	2.94554	4.31313	1.84563	1.61472	2.71387	2.60043	0.741914	2.21207	1.13506	1.63571	2.82141	1.45242	3.09086	2.16829	1.4518	2.18771	2.36234	2.8586	2.70209	1.17697	3.08257	1.95	2.39652	2.58036	3.41816	0.952749	2.49066	3.34038	2.89121	3.55621	2.1566	1.45333
ENSMUSG00000027447	down-regulated	3.63569	2.54145	0.616222	3.25753	3.05581	4.39544	2.64725	2.41261	0.846448	3.18601	3.31103	3.73522	3.60261	4.62708	2.8554	3.93929	3.63209	2.55928	2.77148	3.17432	4.34271	3.72891	0.186267	2.05184	1.78502	3.79209	3.80299	2.09248	3.38351	4.03026	3.21132	2.44634	3.10275	3.67613	1.42088	3.46491	4.31486	3.245	3.36257	3.72136	3.60251	1.3966	1.65525	2.8585	4.62708	1.52309	3.7239	3.81969
ENSMUSG00000027452	down-regulated	2.36523	3.33665	1.66006	1.79649	1.61379	4.098	3.21368	4.07347	2.03083	3.50099	2.51683	4.62708	3.18827	2.30813	3.65713	1.68361	4.06844	3.77477	3.38351	3.57467	1.31731	2.99147	1.11133	1.56436	2.18562	4.42851	1.60365	3.87782	1.78597	1.2434	3.96518	1.87566	1.29049	3.73139	0.984555	2.77633	4.62708	2.94143	4.62708	2.65008	3.60033	2.88003	1.06915	3.82298	4.62708	3.37218	4.51989	1.66656
ENSMUSG00000027478	up-regulated	0.824345	0.01	1.06688	1.34997	1.05014	0.118481	1.40088	0.588143	1.32484	1.84421	1.08821	1.70204	1.48224	2.01403	1.12373	0.01	1.46272	0.670414	1.06134	0.01	2.67069	1.23928	0.848673	1.40713	0.241912	0.89149	1.64488	1.45022	1.69346	1.8852	0.145363	1.72746	1.68807	1.68987	1.09437	1.84958	2.19343	2.23329	2.58063	0.982293	1.2935	1.21142	1.45123	1.54521	1.64725	1.56755	1.51205	1.40354
ENSMUSG00000027500	transiently_up-regulated	2.20593	0.187724	0.01	2.59626	1.20529	2.32329	2.36338	1.44799	1.72087	2.37249	3.37894	1.87623	2.88263	2.57968	1.04392	0.0983991	2.23469	1.89346	3.3647	3.56388	2.64466	3.50151	0.117387	3.02343	3.38678	2.26721	3.29322	3.04673	2.71382	2.98074	2.89954	2.5022	2.87119	2.32744	2.30789	2.97814	2.94416	2.8303	3.14539	0.983493	3.2502	3.01864	2.75062	2.87862	2.31838	1.25804	2.5336	3.21043
ENSMUSG00000027506	down-regulated	0.415	3.11435	3.05233	4.44056	3.72726	1.77032	1.56802	1.34382	2.6523	4.62708	3.86644	2.29059	3.81039	1.98612	3.42295	0.763609	1.58499	3.47063	1.42727	0.4819	4.02516	3.51884	2.5762	0.312471	4.27771	2.35819	2.06882	1.38893	2.5096	3.66893	3.46813	2.06734	2.46371	3.34072	1.73636	1.03477	0.169983	4.2988	3.21109	1.80859	3.27392	2.85675	2.09892	2.87965	2.13401	0.909343	2.14656	2.52292
ENSMUSG00000027520	up-regulated	2.59755	1.93797	0.304997	2.24643	2.59288	1.48256	0.87085	1.0149	0.832737	0.790776	2.99197	1.02043	2.47172	0.920653	0.623492	2.7845	1.03428	0.743004	3.26931	1.63088	2.25955	0.4994	0.706787	0.503066	0.58418	3.04212	0.548924	0.636497	0.946122	0.754297	1.65487	2.24728	1.33397	3.19167	3.03989	0.562393	1.98426	3.41516	1.74704	3.89211	1.04685	0.539056	0.88181	1.46342	1.83517	1.87294	2.41352	1.9508
ENSMUSG00000027523	up-regulated	1.68621	2.06324	2.0926	1.58355	1.9428	1.75885	1.58524	1.47505	1.92395	1.57057	2.03374	2.3064	1.77918	1.67412	1.61685	1.89659	2.25318	1.62585	3.45815	1.83335	2.1792	1.93756	1.84479	1.6694	1.8195	1.54011	1.85304	1.61163	1.53392	1.71805	1.56074	2.41988	1.62306	1.89076	1.89595	1.55325	2.11456	2.05867	1.60116	1.65594	1.80504	1.58478	2.04391	1.6308	1.64344	1.63103	3.08429	1.54146
ENSMUSG00000027531	down-regulated	3.96954	3.97859	0.926996	2.53357	3.54788	3.13636	2.36698	3.48471	0.803167	2.72883	4.17665	3.15798	4.03455	2.59493	0.926971	2.25159	3.39116	1.04953	2.21298	2.31116	2.81577	1.55552	3.65949	0.736821	0.742443	3.53261	3.7467	3.36881	3.6194	1.99633	1.5478	2.20708	0.865466	4.27454	3.16207	3.19677	2.76708	3.06678	2.82356	0.76098	2.57158	1.34682	1.4049	2.14743	2.73216	0.773409	2.71746	2.28707
ENSMUSG00000027533	up-regulated	2.47999	1.65266	1.55551	1.63381	1.99001	1.62715	1.74024	1.73355	2.33006	1.66821	1.68541	1.84918	1.55087	2.10723	1.62991	2.07937	1.69622	1.74895	1.56179	1.60946	1.92091	1.67602	4.62708	1.67528	1.67741	1.66735	1.67553	1.68665	1.87561	1.72671	1.62032	1.89124	1.6674	1.67021	1.77923	1.6573	1.79443	1.72792	1.62548	1.68289	1.68838	1.79384	1.68108	1.67721	1.67799	3.00949	1.65332	2.12391
ENSMUSG00000027536	down-regulated	4.62708	3.41852	3.24501	1.67027	1.71679	4.62708	1.51654	1.71587	1.41781	4.0284	2.67584	1.54572	1.64863	1.77603	4.62708	4.62708	2.67815	1.44959	3.1036	1.52132	2.83894	2.93573	1.44369	1.67592	1.77152	1.61815	1.5609	1.48134	4.34319	1.46474	2.32174	2.93298	2.8758	3.30777	4.62708	1.91246	1.38619	4.62708	3.39423	1.56321	2.64656	1.53086	1.37623	1.49824	2.87773	3.20749	3.06808	4.52638
ENSMUSG00000027547	transiently_up-regulated	1.37919	1.0802	1.97225	2.69188	3.59826	3.32455	2.36544	1.86519	3.07476	2.8091	3.32474	1.6461	3.10671	1.5675	2.58002	2.04951	1.29398	2.34498	2.0479	3.08926	3.63021	2.91205	2.7284	3.06351	1.50056	2.91214	2.80553	2.18251	3.27974	1.8959	2.7887	2.46623	2.69473	2.7112	1.75414	2.44344	1.81487	1.62768	2.28964	2.65806	3.21592	1.0753	3.6058	2.5404	2.46253	2.9409	3.18497	2.72752
ENSMUSG00000027562	up-regulated	3.34962	0.988183	1.07638	1.05691	2.42669	1.05307	1.28784	0.944619	2.45388	1.6869	2.5232	2.22333	1.92736	2.33664	1.43424	1.14111	2.2034	2.01526	1.79421	2.04646	1.43383	2.9266	1.55362	1.21586	1.3217	1.16529	1.2267	1.39482	1.1088	1.52103	1.90509	1.74091	1.44014	0.937589	1.75812	1.19509	1.54324	1.49123	2.36824	2.32712	1.53563	2.329	1.63643	1.4734	1.50979	2.59578	2.19062	1.79674
ENSMUSG00000027566	up-regulated	0.466138	1.43439	3.08655	1.54294	2.22526	0.0804087	2.22436	1.76853	1.6064	1.30613	0.963102	1.31504	2.66429	2.59132	2.83558	2.14039	1.65384	2.8935	0.918526	1.82738	2.68489	3.43256	2.27639	1.7875	2.16211	0.231308	2.10923	2.07975	2.34473	1.67486	1.65147	2.22614	2.24435	2.42582	2.42826	1.07298	1.95243	2.15652	1.66718	2.00804	1.03443	2.22743	2.11587	2.19154	1.81077	2.3601	1.57454	1.86875
ENSMUSG00000027573	transiently_up-regulated	2.53514	1.94866	3.04294	3.49199	1.35357	2.71675	1.32346	0.455965	2.50678	1.77423	2.72615	1.2933	3.03699	2.88983	1.73737	0.575487	2.88111	1.87542	2.05871	3.3281	2.54099	1.46389	0.758346	0.702585	4.45519	2.5431	1.99295	2.36675	1.49204	1.07956	2.62631	2.75092	2.96444	2.79804	1.74046	1.42581	3.62907	2.41526	2.20926	2.78283	2.78413	1.37838	4.13472	1.4261	0.745804	1.70017	4.18354	2.24392
ENSMUSG00000027581	down-regulated	2.13674	3.43281	1.64718	4.62708	1.5709	1.68496	3.45537	1.82516	1.74956	2.46858	1.32191	4.62708	2.90159	1.56121	2.84057	3.78077	4.62708	1.35926	4.62708	1.41372	2.7058	4.62708	1.2502	3.97107	4.41423	1.59835	4.33984	1.38305	2.44184	1.27709	2.12237	1.40799	2.17785	1.84224	2.53883	4.55841	2.13582	2.29701	4.62708	3.29643	2.09635	4.30101	3.30797	1.97642	1.7846	1.30915	3.87502	3.5551
ENSMUSG00000027610	down-regulated	2.02578	1.53496	4.62708	4.16024	1.50506	1.52772	4.62708	1.62142	2.56509	2.14778	1.28623	3.16711	3.13904	1.33488	4.62708	2.93679	4.62708	1.90069	2.0054	1.45255	1.32856	2.49837	1.35504	3.25022	2.39968	1.43055	1.38238	2.63479	3.98696	3.49997	1.80293	4.47502	2.02865	1.59057	3.42078	3.20047	4.62708	1.20913	2.12804	3.64414	1.2452	2.66913	2.31043	4.6054	1.26144	1.9155	4.0515	2.85414
ENSMUSG00000027634	up-regulated	0.405932	0.56934	0.513724	1.85961	0.646731	0.965278	2.05373	0.490298	0.779908	1.40503	3.01505	0.879951	1.37443	1.01171	1.62723	1.04996	1.92114	1.30401	1.7917	1.07571	0.73542	1.21033	0.709782	2.65128	3.03838	2.89039	2.001	1.87382	0.805908	3.11343	1.92927	2.67362	1.27031	2.46983	1.54929	2.39411	0.750773	2.62308	1.42514	1.27923	2.29782	2.33842	2.61009	1.2848	1.32473	1.40163	0.974792	2.57224
ENSMUSG00000027660	up-regulated	1.12963	1.30039	1.2669	1.30296	1.32158	1.29735	1.41414	1.25374	1.90508	1.38563	1.42074	1.3445	1.39803	1.37745	2.65261	1.32409	2.07126	1.44938	1.27481	1.35314	1.61419	1.3144	1.96922	1.34085	1.49035	1.34996	1.55637	1.79248	1.3691	1.89816	2.31884	1.43545	1.41815	1.40127	2.19966	2.41989	1.49948	1.6372	1.52992	2.50607	1.43758	1.37238	1.46277	1.51027	1.42616	1.99368	2.49412	1.34718
ENSMUSG00000027663	up-regulated	3.49145	4.62708	1.59072	2.40528	3.65743	3.52917	4.48825	0.912776	2.62991	2.44981	3.62531	2.88901	1.63274	1.99126	2.49014	1.12093	1.1801	4.57473	4.20614	2.29528	1.1322	2.20017	3.38997	1.97784	2.05632	1.47833	4.32036	3.33783	2.04475	1.97997	2.54008	2.27362	2.91664	3.52555	2.04344	2.43055	2.39643	3.6357	1.52665	2.17086	1.11666	2.2553	3.70248	3.33474	2.1351	3.37057	3.24398	0.876913
ENSMUSG00000027668	down-regulated	4.62708	1.31079	1.27571	3.66625	3.61956	1.28823	3.23755	1.34583	4.62708	1.18824	1.94069	1.09556	2.70748	1.38213	1.95335	3.89773	2.91586	2.72861	2.5296	1.05904	3.47792	3.55047	0.944588	1.14615	2.91154	2.49233	3.50975	2.47401	2.43876	3.51549	2.61902	3.4498	2.99702	3.19685	2.33186	3.65499	4.59114	2.9157	1.03698	0.906563	2.37442	1.86287	2.9244	3.53781	4.14959	2.1183	2.47517	2.32723
ENSMUSG00000027671	down-regulated	1.46846	3.1829	2.0771	1.6511	2.55172	2.43853	1.68142	1.19777	2.80127	2.32287	2.34714	2.69796	1.14574	1.83339	3.20548	3.08537	2.24547	2.34766	2.81808	3.33981	1.55136	3.28671	2.48456	3.87661	3.61717	2.45131	0.393156	2.87924	3.09467	1.58092	3.02549	2.03264	3.00016	2.59668	1.8653	1.31897	3.41285	1.88875	3.40856	2.22668	1.82142	1.12566	3.3037	2.54006	1.56538	1.56094	2.92279	2.00787
ENSMUSG00000027679	up-regulated	0.863596	1.61375	0.660404	2.79238	2.26834	2.90527	1.28226	1.70169	2.32217	1.02953	1.20426	4.62708	1.64786	1.11268	1.99356	0.605513	1.76984	1.67248	2.08474	2.63691	1.17807	1.40509	1.55683	2.44324	2.60447	1.96872	2.12944	0.409584	2.35376	1.97922	1.12887	1.1515	2.76569	0.532107	1.56594	1.52456	1.06702	1.23855	2.08162	1.43269	1.04413	1.37246	2.70045	2.09819	1.93383	3.17411	1.44672	1.48368
ENSMUSG00000027702	down-regulated	2.07056	3.77195	1.4732	4.62708	3.97116	1.63869	2.38549	3.13607	4.37112	2.66768	2.29956	2.6296	1.71933	1.79281	3.87472	1.53611	2.81255	1.37423	2.98257	3.21303	2.15269	4.04953	3.28579	1.66885	2.42896	2.59033	1.7098	3.10316	1.66534	2.29109	3.56274	3.23761	2.09934	1.78446	0.939566	2.46829	3.45523	3.37985	4.62708	2.52135	2.99541	3.44924	4.22116	3.63867	1.78392	1.83644	1.85995	3.26813
ENSMUSG00000027775	down-regulated	2.63856	2.63861	1.11701	3.45755	0.866829	3.30687	3.95671	1.59948	4.62708	3.8809	2.32325	2.8537	2.43799	3.91907	2.56237	2.29186	2.35085	4.42634	4.62708	2.86877	3.97899	2.04315	2.39961	3.64922	1.91298	0.84835	4.47048	4.30419	3.47118	3.17545	3.06082	3.8674	3.19946	4.08186	0.480167	1.8085	3.05895	3.39464	3.64654	4.62708	3.60284	3.42845	2.16301	2.60749	1.94356	3.12892	3.00765	2.4757
ENSMUSG00000027804	up-regulated	1.40804	2.72871	0.01	1.81897	1.05575	1.35556	1.05543	1.60106	1.4529	3.39571	1.37314	2.21967	1.64415	0.551318	2.00434	2.66497	0.558928	4.12321	2.60395	1.90034	0.865486	2.13413	0.705374	1.92947	0.852885	2.96442	0.765253	2.93874	1.11069	2.34367	0.0307068	1.98967	1.1903	1.59724	2.18257	1.6107	3.44755	3.38276	2.02168	2.84671	2.36736	1.48943	1.05499	1.7024	2.19595	1.63016	1.3447	2.08048
ENSMUSG00000027806	up-regulated	1.34244	1.42427	3.0692	1.38623	1.43156	1.47954	2.17297	1.38864	1.36393	3.52447	2.95288	1.46178	4.62708	1.38001	3.05996	1.40315	1.45201	1.39398	2.97575	1.46355	1.46173	1.39813	1.51594	4.62708	3.74025	3.23986	1.39711	2.29657	1.34008	1.42669	1.43205	1.6741	1.97436	1.37448	1.44354	1.44309	3.63249	1.41779	2.84281	1.46035	1.48139	1.43425	1.47712	1.44562	2.44156	2.4037	1.45962	1.39447
ENSMUSG00000027820	down-regulated	4.62708	1.65373	1.77804	3.76008	1.58659	3.69213	1.81975	4.62708	3.2721	1.6503	1.87241	3.25535	1.77243	1.43157	2.8678	1.60837	2.60093	2.20149	3.69541	1.54556	3.79294	3.19944	1.36092	2.86123	4.39548	2.89962	1.4714	3.32982	3.88265	1.15743	1.92312	2.15944	1.31525	1.69484	3.64163	1.50271	1.0644	1.21343	1.45695	3.74647	3.43288	3.76666	1.1603	3.43052	3.16513	3.44838	3.70055	1.54709
ENSMUSG00000027852	up-regulated	0.01	1.59835	3.15126	1.53518	0.01	1.6337	2.05677	2.40834	1.80204	1.14559	1.10401	2.6238	1.65451	2.42267	0.231265	1.53061	0.773996	3.24622	2.4368	1.68771	0.01	2.30204	1.45689	2.50108	0.369649	2.46346	2.63853	1.96998	2.69234	3.14829	1.3019	1.03377	1.40161	0.01	1.21476	1.64415	3.03533	1.59363	2.08591	1.22497	1.57556	2.19205	0.391291	1.45051	0.757212	1.45494	2.50819	0.884958
ENSMUSG00000027860	down-regulated	3.79297	0.859553	1.04553	2.17571	1.00176	3.35057	2.17305	2.78705	4.17415	1.60964	2.3278	3.37239	2.87008	2.46621	2.36509	0.978433	2.07399	1.78023	1.98514	3.34488	3.97923	4.48806	3.42119	1.57978	0.990649	0.939846	1.61448	2.26141	4.41495	3.10436	3.30185	3.72851	2.53363	2.74811	2.6076	2.32461	3.37431	3.25626	1.17672	3.85026	2.97416	1.68926	1.19609	4.53113	3.51706	1.15503	2.81388	0.980921
ENSMUSG00000027893	up-regulated	1.79029	2.89372	0.89924	1.48071	2.84015	0.921418	1.06868	3.38782	1.31536	3.85711	3.0765	2.7571	1.50704	2.09003	1.50119	0.977716	1.04654	4.00222	0.910896	1.02125	1.07517	1.47513	2.93912	3.39263	1.3891	3.77238	3.16121	2.77679	3.23952	1.14409	1.84557	1.10185	1.10033	0.900818	1.26762	1.02164	1.26758	1.13086	1.7974	1.18059	1.57668	1.03595	3.03669	1.93959	1.14347	1.88893	2.53507	3.10502
ENSMUSG00000027907	down-regulated	3.76797	4.62708	4.62708	2.69343	3.25017	2.77008	2.53319	4.62708	4.24856	4.62708	3.20989	3.25216	3.14409	4.41257	1.67868	3.51778	2.76344	2.61576	3.21021	2.95499	3.61661	3.35568	3.38618	1.99437	2.54381	4.62708	3.24288	2.36678	2.6164	2.60192	2.47177	3.09169	2.4315	2.67911	2.77978	3.50253	3.2004	2.34081	3.20508	2.70711	2.85981	2.40208	2.84943	2.47781	2.59844	2.88078	2.94614	2.02701
ENSMUSG00000027935	up-regulated	1.45898	1.63407	1.69891	1.66654	1.72336	3.98594	2.28553	1.62693	1.80219	1.74686	1.83512	1.78806	1.7123	1.72329	1.83361	1.70562	1.81013	1.8027	1.71217	1.80507	1.82573	1.69107	1.89361	1.73544	1.7743	1.69962	1.77088	1.80403	1.66695	1.84888	1.79596	1.77886	1.82914	1.59895	1.93922	1.72394	1.84053	1.83129	1.81078	1.87464	3.656	1.77839	1.9083	1.87377	1.85697	4.62708	1.84235	1.70631
ENSMUSG00000027940	transiently_up-regulated	0.802762	2.17751	3.51184	2.08583	3.2262	3.00397	2.44789	1.16547	1.95407	3.61575	2.21256	3.79093	1.93558	4.0265	1.64109	2.25467	1.3375	1.75975	3.94639	1.57415	2.91799	4.16921	3.30258	3.40762	2.28905	1.82112	3.38044	2.92321	2.40692	2.70404	3.38079	2.68594	3.05627	3.92623	2.8381	3.47552	0.01	3.18069	2.898	2.28754	3.10441	1.65225	2.12921	3.46997	3.88291	3.63335	3.10202	2.87403
ENSMUSG00000027944	up-regulated	0.793361	1.39086	1.1652	3.04846	1.17831	0.554751	0.897836	1.51411	1.41068	1.23304	0.819078	1.07812	2.16043	1.41377	1.11809	1.07104	1.36456	1.52477	2.1479	2.41168	1.27531	1.60384	0.97176	1.52236	1.20208	2.79727	2.53351	2.05157	0.997075	2.42313	2.26884	1.58156	1.35658	1.29963	0.826194	0.976206	2.42892	1.26265	2.66972	1.68469	1.08329	1.08295	1.19786	1.49662	2.98363	2.61744	1.79587	2.44564
ENSMUSG00000027985	up-regulated	0.544715	1.64372	1.17382	1.09296	1.24049	1.08715	3.2349	1.74631	1.5325	2.38422	1.66364	1.86801	1.20503	1.91173	1.5298	1.21017	1.4691	3.15145	1.2057	1.45322	2.91715	1.1571	1.68459	1.27387	1.379	1.18265	1.29415	2.0975	1.10279	2.09561	1.30911	1.48163	2.66235	1.72818	1.81998	1.24535	1.56315	1.94446	1.89229	1.64209	1.75496	1.38657	1.72998	1.97571	2.57526	1.57496	2.41009	1.19902
ENSMUSG00000027997	up-regulated	3.30652	3.25389	1.40442	1.53864	1.46319	1.51572	1.58968	1.50161	1.62611	1.58717	4.08485	2.82674	1.38861	3.97274	3.51738	1.4957	3.21089	1.55374	1.40166	1.38667	3.08448	1.50243	1.31453	1.50237	1.49084	3.14658	1.5204	1.47891	1.63366	1.49187	1.46918	1.59488	1.43679	3.67732	4.18017	1.50576	3.58758	3.10976	3.64404	1.42014	1.45113	1.44753	3.21526	1.44196	2.34092	1.41119	1.40994	1.5169
ENSMUSG00000027999	up-regulated	1.16098	1.94071	1.15475	1.3276	1.28993	1.50946	1.52828	1.26271	1.65603	1.58486	1.39182	1.20998	1.31112	1.45163	1.26552	1.96203	1.2899	1.52734	1.80194	1.25911	1.33044	1.48763	2.74327	3.40063	1.38514	1.38791	1.39446	1.40584	1.5273	1.47325	1.27229	1.52785	1.34628	1.45045	1.56765	1.35882	1.62896	1.47364	1.26349	1.36439	1.37893	1.31209	1.3497	1.36433	1.35973	1.65747	1.88665	1.36017
ENSMUSG00000028010	up-regulated	1.48846	2.30252	2.17378	0.702468	1.52517	0.677883	1.98463	3.59642	3.33939	2.84906	1.36886	0.587376	2.06305	2.3255	1.60858	0.397496	0.824543	1.40044	1.24047	0.389935	2.0867	1.87221	3.32788	1.23737	0.725474	1.12885	1.78988	2.69092	1.67079	0.197118	1.56746	1.56931	1.31555	1.15789	3.04747	1.25497	1.80294	3.62644	1.38378	0.215476	2.86146	2.23873	1.85042	0.230053	1.88731	1.22736	0.87642	2.77589
ENSMUSG00000028034	up-regulated	2.46241	2.07761	1.79464	2.93915	0.967251	2.50989	3.0124	1.65419	2.41932	1.92773	1.96009	2.88803	1.0974	1.75321	1.53249	2.63362	1.41124	1.49542	2.10042	2.20037	1.94627	1.84598	1.61738	1.65091	2.25517	0.762766	1.28074	2.24276	0.01	3.91842	2.34406	1.17807	2.48222	3.65033	2.40129	1.82925	2.34935	2.45076	0.209809	0.682844	2.30029	2.2228	2.39728	0.439866	0.898191	2.00174	2.665	1.24332
ENSMUSG00000028040	down-regulated	1.73376	4.16296	2.53104	3.1287	3.17055	1.56203	2.8844	4.62708	1.1765	1.68106	3.45718	1.68066	1.76221	2.49273	3.88872	1.55391	1.59046	4.40128	1.73602	1.71621	1.54473	2.59441	3.89214	2.96711	1.53962	2.87392	4.08668	3.47959	4.62708	4.62708	1.86957	2.58413	2.32725	2.90825	2.5165	3.13592	1.22724	4.46557	1.62032	3.63844	1.49019	1.56515	3.41064	1.5065	1.567	1.61029	4.62708	1.53423
ENSMUSG00000028044	up-regulated	0.01	2.61928	0.01	1.23288	2.09729	0.0930655	2.20232	2.56184	0.127638	1.07388	1.82542	1.1873	1.0844	2.33186	2.14002	1.06303	0.01	2.58589	1.4374	1.76355	2.0297	1.34678	0.759686	0.438648	1.57414	1.99538	0.526528	0.96596	2.64931	1.39986	1.97263	2.24176	1.41523	0.75892	0.704097	2.42485	0.567157	2.90098	2.63668	0.903186	2.68203	3.35179	0.514025	3.13368	2.54835	2.31014	2.13941	2.69212
ENSMUSG00000028048	down-regulated	4.62708	2.84949	1.30721	2.89276	2.06535	4.22316	4.62708	1.32025	1.44034	3.4313	1.53131	3.66194	2.05001	1.3741	4.45401	1.35902	1.39212	3.56357	1.30883	1.35063	1.37767	2.65722	1.39712	1.3576	3.63205	2.65573	2.21154	3.74231	3.53648	1.4131	2.28732	1.4408	4.15974	3.02495	1.45653	1.38773	1.44183	1.40981	2.45974	1.39896	4.12389	1.40753	1.41906	1.40191	1.42541	3.32764	1.51407	1.34972
ENSMUSG00000028059	up-regulated	0.525006	0.805455	1.01748	0.88832	1.53895	2.62148	3.21266	0.834811	1.06953	1.57137	1.2214	2.05346	2.36206	0.960939	1.24761	0.969481	1.20406	1.09586	2.43686	1.20146	1.55515	1.14062	1.3992	1.03073	1.46292	2.63557	1.14767	1.96695	0.821119	1.21042	3.36656	2.66572	1.21104	1.79203	3.24175	1.62147	1.14379	2.98828	2.05457	1.29698	2.11275	2.61995	1.38213	1.3402	1.26279	3.10814	1.97294	0.970238
ENSMUSG00000028063	down-regulated	4.62708	2.81767	1.84207	1.42022	2.74653	2.59577	1.43633	3.11104	4.62708	1.2871	2.03746	3.16179	3.25147	1.2809	2.55681	1.24179	1.10395	1.21686	2.18244	2.23045	3.91193	3.00467	3.47544	3.50159	2.89995	2.93846	2.93589	1.15344	1.50999	2.00991	2.35865	1.99914	2.89992	2.58238	1.00687	3.65303	3.61785	2.99338	2.83481	2.65868	3.6347	1.15907	2.16206	3.1698	3.33945	2.28081	1.89557	1.3023
ENSMUSG00000028069	up-regulated	0.206221	1.05488	0.386934	3.10537	1.69349	0.357296	2.21127	1.58722	3.27461	1.04974	1.83231	2.14903	1.33991	1.47707	0.401478	2.04223	0.557947	3.10639	2.82661	2.52834	1.14144	0.505674	1.96724	0.378119	1.63823	1.22182	0.471015	2.89778	1.01642	3.0181	0.375582	2.08928	1.40295	1.53113	1.26899	0.549419	2.57789	0.468961	2.38651	1.81586	2.52283	2.1684	1.41478	2.04879	1.87031	2.63417	2.26869	0.37315
ENSMUSG00000028093	down-regulated	2.30767	0.705291	0.0161374	2.48156	3.39216	2.52291	3.1742	0.210369	2.45377	1.99494	1.92254	3.00367	2.23764	2.10417	3.63449	2.89704	1.57567	2.18922	2.12558	0.693923	3.4033	2.43513	1.47325	1.05653	0.541233	1.8601	1.90078	3.11019	1.90786	3.61978	2.622	1.95625	2.61479	2.28704	2.72398	1.04574	4.1346	2.2039	3.09091	1.86048	2.05794	2.57057	1.66718	2.1469	2.47583	1.90314	2.41507	2.44398
ENSMUSG00000028124	up-regulated	1.41716	2.72277	0.726004	1.72393	1.98765	2.59383	4.4327	2.39064	3.82193	3.67782	3.23028	3.67292	3.35477	2.83219	2.8798	1.48672	0.956511	1.47683	2.72186	2.18982	1.59077	2.16051	2.10682	3.02826	2.64815	2.79356	3.26824	1.9725	3.08159	3.34343	2.40489	1.34904	2.96818	1.52428	3.39903	1.43737	0.01	2.62243	2.60067	2.52135	2.3984	2.03126	1.64397	3.02254	1.72243	4.04319	2.936	3.03286
ENSMUSG00000028134	up-regulated	1.44079	3.21768	1.2156	3.12198	2.78601	1.41605	1.61105	1.37978	1.68695	1.40507	1.33023	1.44644	2.75181	1.86292	1.20179	1.40373	1.26542	1.52188	1.81304	3.17486	2.03978	1.39553	2.61785	3.39048	3.22604	1.47579	1.44039	1.3879	3.83789	1.40932	2.65586	1.54505	1.44372	1.66593	1.41478	1.40937	1.57937	1.43514	1.22117	2.82906	1.29746	1.78432	1.23853	1.30782	1.28428	1.29772	1.24538	1.42758
ENSMUSG00000028164	transiently_up-regulated	1.24674	1.58775	1.12509	0.994409	2.02722	0.985055	1.04132	0.953188	2.72894	3.64636	1.31686	1.20147	1.8457	1.79994	1.24068	1.04874	1.21573	1.30832	1.33429	2.26825	2.59273	1.76731	3.89531	1.09456	1.12367	1.01056	1.0764	1.16018	3.9182	1.1934	2.9206	2.17814	3.15524	3.3376	1.79362	1.7747	1.14728	1.17428	1.29275	1.6817	2.28299	2.19391	2.11416	1.20941	1.76191	1.25051	3.8428	1.04285
ENSMUSG00000028194	down-regulated	4.62708	4.62708	4.13101	1.5644	2.55119	1.59347	1.51159	1.56248	2.01567	1.62798	2.71424	2.46772	1.71446	1.53724	1.93718	1.59482	1.7227	1.56825	3.6588	1.73897	2.38168	1.59213	3.35291	1.80944	1.62273	3.27545	2.05251	1.66905	2.91626	1.64662	3.52099	2.21953	1.69604	1.43555	1.68424	1.59071	1.57558	3.16688	1.72606	1.77612	3.08566	4.62708	2.63112	1.69359	1.71436	1.90047	1.84824	1.64784
ENSMUSG00000028195	down-regulated	4.62708	4.16557	1.8205	2.01494	2.07559	4.62708	1.70931	1.79931	1.66747	1.78882	1.75768	4.62708	1.82329	3.32297	1.79006	1.77151	1.77087	4.62708	4.62708	4.00218	1.7579	1.77379	4.62708	1.78026	1.74709	4.62708	1.76671	1.75922	3.25749	1.73031	1.78147	1.70608	1.75308	1.75155	1.70243	1.75923	1.70561	1.71666	1.77832	1.74373	1.74043	1.76749	1.7448	1.74717	3.1715	1.76705	1.76154	1.76048
ENSMUSG00000028266	up-regulated	1.52327	2.40575	1.58522	1.57517	1.59026	1.76167	1.59284	1.56572	1.6923	1.65261	1.61811	1.60764	1.60839	1.58861	1.70952	1.58531	1.61256	1.60835	1.58855	1.61182	1.61619	1.58159	1.63499	1.59302	1.6024	1.58312	4.611	1.60997	3.19613	3.00186	1.59713	1.6022	1.61691	1.55679	1.69609	1.58967	4.18391	1.61624	1.61298	1.62847	1.62599	1.62857	4.62708	2.8729	1.62396	1.62293	2.05861	1.58511
ENSMUSG00000028271	down-regulated	2.60121	2.45934	4.33376	2.72072	3.69193	3.96164	2.77142	3.48868	0.849008	4.26717	3.37178	3.5196	2.03097	3.59731	1.57676	3.05668	1.75739	1.97221	3.82193	2.96386	0.993218	1.00958	1.78595	3.37357	4.37847	4.3368	3.34479	2.30748	3.16806	4.62708	2.48254	2.83222	1.60821	1.17668	0.690682	2.62926	1.15795	3.87749	1.85299	3.95505	3.14447	1.48855	1.99505	3.09407	0.838653	3.31864	2.08017	1.39955
ENSMUSG00000028378	down-regulated	4.03904	4.62708	4.02347	1.48315	3.5931	3.321	4.46392	4.62708	3.49413	3.556	1.75248	4.62708	4.10754	3.33776	2.9599	1.98136	3.23842	2.07692	2.85317	2.1528	3.42292	2.50988	3.19261	3.46961	3.42686	1.37548	4.08879	3.26655	1.53084	2.24399	2.14511	3.93176	1.68656	1.7292	1.68098	3.43209	1.84937	2.84427	2.30032	2.37163	2.34147	4.62708	3.8711	2.40249	3.31584	3.22736	1.83579	3.49935
ENSMUSG00000028382	down-regulated	1.75627	3.75611	1.57055	4.62708	2.52208	1.58335	2.31746	2.41374	4.22008	1.51714	2.84485	2.90315	2.65023	4.07144	1.50962	1.59396	3.69789	4.20019	1.58357	3.62524	3.77688	3.29988	1.9277	4.62708	1.61541	3.4579	1.52672	2.73827	3.63251	3.15605	3.01207	3.11387	4.62708	1.62767	1.39167	3.2416	2.41215	2.94067	3.84651	1.50586	4.36769	4.62708	1.42734	1.56115	4.62708	1.75379	1.4473	1.54895
ENSMUSG00000028391	up-regulated	1.12772	1.33276	1.39788	1.36758	1.43005	1.38632	1.46038	1.32018	1.53209	1.4598	4.09893	1.50045	3.23867	1.43594	1.55375	1.41144	1.84969	1.52813	1.41314	1.52038	1.54715	1.62297	1.61893	4.32155	1.4911	1.40701	1.44484	1.52497	2.32531	1.60114	1.4593	2.61932	2.08108	1.29487	1.68274	3.01028	1.59969	1.55847	3.71374	2.4531	1.59377	1.49314	1.64092	1.56165	1.5834	1.58718	1.56526	1.42994
ENSMUSG00000028392	up-regulated	1.49271	1.68059	1.62209	1.67761	1.69023	1.67089	1.80364	4.07031	3.24537	1.74183	1.79419	1.69604	2.27886	1.76092	1.74454	1.69682	1.74167	1.83665	1.63322	1.71445	1.76726	1.70359	1.76026	1.71229	1.76151	1.72117	1.74244	1.80405	1.7612	1.83646	1.72854	1.82362	1.77576	1.68129	1.9209	1.72254	1.92853	3.88261	4.62708	1.80862	1.80964	3.17854	1.82119	1.78797	1.79684	1.76418	1.7689	1.7133
ENSMUSG00000028397	up-regulated	3.15877	1.84402	0.961897	0.854658	0.932568	0.871631	2.60108	2.49553	1.01215	2.27994	1.03983	1.01113	1.05653	0.896436	1.04688	2.34355	1.0615	1.63114	3.0961	2.09528	2.70028	3.02196	1.13043	0.983391	2.56525	2.97841	0.920957	0.978664	1.87554	1.01303	1.04846	3.5597	2.26672	3.88645	2.66205	1.77	1.039	2.94719	1.01635	1.19947	3.00674	2.21162	2.1943	3.49269	1.03095	2.4804	2.53454	3.23628
ENSMUSG00000028412	down-regulated	4.62708	1.41865	3.28308	1.64805	4.6033	1.43456	2.79683	2.80052	2.61904	3.93969	1.19733	3.97118	3.2955	1.43165	3.20322	1.51817	4.04542	2.21376	1.7278	1.67329	1.2011	1.37088	4.62708	2.96976	3.51251	1.31773	3.32482	1.91385	2.91036	3.80794	3.06559	1.16259	1.19628	2.16003	2.86868	2.65227	4.62708	1.61702	4.17404	3.36315	2.47203	1.88527	1.12335	1.72751	1.33785	1.18352	4.08501	1.96817
ENSMUSG00000028435	down-regulated	4.62708	4.62708	2.19353	2.78608	4.32008	2.70393	3.05152	4.03488	4.62708	2.8898	3.76223	2.46487	3.57329	4.62708	3.08588	4.62708	4.16502	2.15152	3.04676	2.85516	2.11482	2.36793	4.62011	1.58248	4.10837	2.37051	2.52642	4.62708	4.62708	2.21953	3.93964	2.36913	3.47785	1.92686	1.66505	3.51319	4.33125	1.70969	2.1166	2.63636	1.23242	3.43982	2.02452	3.41052	2.0396	1.29562	1.26768	1.62968
ENSMUSG00000028444	up-regulated	1.13059	1.42581	1.43989	1.45312	1.51466	2.12609	1.61952	1.37491	1.74047	1.57583	1.69662	1.57813	1.45328	1.56904	1.65702	1.50356	1.6334	1.69978	1.46055	1.60782	1.66732	1.483	1.71496	1.54267	1.61601	1.51684	1.56364	1.65904	1.51787	1.74173	1.54665	1.668	1.67698	1.39433	1.88914	1.54007	1.77748	1.74371	1.62578	1.74378	1.73629	1.598	1.78415	1.69403	1.7186	1.68742	1.68375	1.51688
ENSMUSG00000028445	up-regulated	1.64176	1.81764	1.96365	1.87413	1.96176	1.87504	1.92245	1.84203	1.96814	1.9687	2.08409	2.10606	1.98521	1.91699	2.11291	1.92775	2.07523	2.00274	1.97892	2.0839	2.0853	1.90924	2.21117	1.96814	2.00242	1.90228	1.94496	2.03937	1.82204	2.08054	1.99931	1.97087	2.08566	1.75811	2.17918	1.94232	2.10356	2.05496	2.08306	2.14147	2.12555	2.02713	2.19014	2.09208	2.11917	2.12868	2.11223	1.91849
ENSMUSG00000028464	up-regulated	1.02937	1.34752	1.29438	1.35688	4.00556	1.34688	1.5607	1.26575	1.7036	1.47796	1.60775	1.71024	1.30202	1.49431	1.51758	1.39934	1.50394	1.63074	1.31509	3.05959	1.54538	2.07159	1.54818	1.43285	1.51624	1.43015	1.47305	1.55682	2.34971	1.6496	1.42284	1.60305	2.41585	1.5528	1.80246	1.44209	1.76377	1.63366	1.59769	1.65504	2.97097	1.47934	1.65331	1.57859	1.59878	1.55138	1.55451	1.42216
ENSMUSG00000028479	up-regulated	1.21831	2.93173	4.62708	1.37247	1.54546	2.02563	1.30808	3.4626	1.2837	1.45002	1.59743	1.65609	1.60795	1.37952	1.68566	3.65739	1.61829	1.39793	3.0794	1.66233	2.38548	1.41698	3.11303	1.49039	1.48127	1.36827	1.41188	3.33783	1.19699	1.5209	1.63019	1.36218	1.59671	1.18529	2.50256	1.42992	1.37982	1.4876	1.64254	1.68412	1.76523	1.55174	1.71088	2.63377	1.62605	1.67752	1.6463	1.49988
ENSMUSG00000028480	up-regulated	1.65583	1.83398	3.66869	0.697037	0.796987	2.10392	0.705409	0.79232	2.57315	1.02399	0.882314	3.40015	1.93629	1.30575	0.941205	0.772256	0.901623	0.772986	0.848504	3.32989	0.904212	0.738852	2.00573	3.94434	0.83311	0.70583	3.95047	3.17366	2.33758	2.79959	1.88282	0.911729	2.4202	1.76286	0.914759	1.87756	0.791447	0.832351	1.66473	2.73463	1.36414	4.08024	0.989953	1.37536	0.935085	1.48456	1.68606	1.6828
ENSMUSG00000028483	up-regulated	0.842651	1.02698	1.12541	1.02701	2.67879	1.09621	1.79991	1.00125	1.10153	2.22217	2.93965	1.19835	1.59412	1.06122	1.23492	1.08784	1.19323	2.02078	1.14823	2.88535	2.08088	2.97617	2.47484	1.11238	1.87245	1.04967	1.42239	1.18813	0.982204	1.20531	1.14702	3.30591	1.67051	0.930405	2.17952	3.15052	1.29656	1.17482	2.87896	3.23238	1.26542	3.72519	1.28746	2.17833	1.25917	1.324	2.49716	2.61965
ENSMUSG00000028484	up-regulated	0.290287	2.09091	0.01	2.06293	1.82857	1.41279	2.85317	0.01	1.75941	0.937221	3.42343	3.07082	1.98895	1.54853	0.01	1.82976	0.769767	2.55563	3.08099	2.50315	2.01662	2.35946	0.01	3.3768	3.4448	1.29905	1.91615	1.1479	0.318822	2.62599	2.11603	2.88517	1.19559	1.17989	2.69125	0.0698085	1.74319	2.56866	1.6632	3.25808	1.98563	1.66412	0.634831	1.70982	2.53776	1.81059	2.44557	1.18305
ENSMUSG00000028494	down-regulated	3.15491	3.47054	1.52645	2.34865	4.43981	3.82695	1.30545	1.80105	3.87238	2.58886	1.19589	1.48422	1.53818	2.08994	4.62708	1.47538	3.88009	2.59393	3.21321	2.77033	2.5992	3.81856	3.4138	3.1813	4.48037	3.61836	3.14348	2.33442	1.78443	3.53354	4.62708	2.28967	1.21024	3.32608	3.24523	4.36121	2.886	3.96509	2.75614	1.13424	2.86962	1.34458	1.83994	3.09923	3.24043	1.19093	1.24192	2.78602
ENSMUSG00000028517	down-regulated	4.41749	1.63796	3.85136	3.41148	4.36912	1.6636	4.62708	1.77468	4.18403	2.92139	3.8458	1.69705	2.61474	2.60743	2.53813	4.5184	4.20314	1.25577	2.75323	1.5461	3.10614	3.20056	3.47785	1.88169	3.27792	1.54821	3.08419	1.41272	4.32053	1.25775	3.07245	1.30341	1.43803	3.16762	4.30283	1.52422	3.66967	1.41037	2.6047	4.62708	2.39789	4.62708	1.3504	1.38632	4.62708	2.41903	1.58146	2.29619
ENSMUSG00000028527	down-regulated	4.62708	3.50422	4.62708	1.63042	4.07075	4.49569	4.16719	4.27746	3.10565	4.23908	2.95659	4.47364	4.35073	3.87565	3.64769	1.49042	2.60326	2.50087	3.2157	4.62708	3.80039	2.01287	3.91667	2.65607	3.50142	2.6566	4.25658	1.41537	3.42607	3.7364	4.08649	3.66766	2.91539	2.74906	1.89987	4.16441	2.39527	3.08275	2.77145	2.56952	3.0844	2.25732	0.887074	3.02066	3.04249	2.54669	3.06749	3.7492
ENSMUSG00000028528	down-regulated	4.62708	4.62708	2.00952	2.86033	1.83664	4.59215	2.34399	1.65358	1.30507	2.42985	1.67241	1.89895	1.89264	1.47502	1.83394	1.627	4.62708	2.41883	1.83906	3.7012	1.71641	1.65676	1.99953	1.67601	1.64497	1.5369	1.59184	1.63228	1.62402	2.39178	3.90338	2.29991	1.72168	4.48463	1.54939	3.43719	2.92758	2.79708	1.78975	1.71391	2.92465	1.71506	2.14544	4.06002	1.70506	3.18075	3.16151	2.48925
ENSMUSG00000028536	up-regulated	1.78628	1.89	1.69688	1.84086	1.78711	1.83139	1.96624	1.83407	2.04221	1.84873	1.82446	1.71043	1.68161	1.91501	1.73674	1.82292	1.76318	1.94491	1.69914	1.72081	1.78843	1.82544	1.6635	1.81072	1.84734	1.87503	1.86854	1.84466	3.8585	1.88235	1.77064	1.95348	1.79922	1.9386	1.91326	1.84474	1.99537	1.89459	1.74303	1.79728	1.81137	1.79081	1.77466	1.80996	1.79982	1.74967	1.76899	1.8518
ENSMUSG00000028541	up-regulated	1.62293	1.69627	1.5829	1.66838	1.65756	1.66251	4.62708	1.63844	1.79863	1.67791	1.66842	2.05187	1.57443	1.71674	1.65671	1.6598	1.62974	1.73961	1.58506	1.60372	1.66551	1.66047	1.5742	1.65417	1.6787	1.69108	1.68912	2.68263	1.75978	1.70437	1.63068	1.74339	1.65274	1.72369	1.72849	1.67413	1.77248	1.71076	1.61755	1.68814	1.68345	2.15632	1.64253	4.62708	2.8081	1.62393	2.67211	1.67737
ENSMUSG00000028563	up-regulated	2.93124	1.51185	2.829	1.19987	1.16818	1.19784	1.2119	2.29333	1.39591	1.69225	4.62708	1.12782	2.27985	1.74506	1.76343	3.08279	2.18464	1.67782	4.18439	4.45442	2.88301	1.46595	2.57122	1.61736	1.8876	2.04428	2.4249	1.1841	2.08917	1.75219	1.81536	3.14182	1.14013	2.77068	1.27324	1.46891	1.26904	1.16581	1.84903	1.1578	1.28906	3.31475	4.00232	1.39734	3.17698	1.18188	1.8939	1.64163
ENSMUSG00000028572	up-regulated	0.901559	1.24715	1.18444	1.99572	1.29691	1.34734	1.47562	1.15735	1.6296	1.38405	2.59408	1.33119	3.08136	1.40357	1.42234	1.29985	1.42432	1.54916	1.20647	1.36568	1.45351	1.27984	1.45235	4.62708	1.42457	1.33423	1.39554	1.46749	1.38176	1.57833	1.32304	2.44822	1.4677	1.23436	1.73013	1.34589	1.64875	1.55059	1.39292	1.53522	1.53319	3.1826	2.03708	1.48942	1.51048	1.45859	1.46255	1.71484
ENSMUSG00000028573	up-regulated	1.33488	1.55337	1.73503	1.60347	1.7194	4.59583	1.64457	1.5706	1.6897	4.06245	1.8647	1.86033	1.76385	1.64539	1.91315	1.67221	1.86281	1.74668	1.75352	1.87973	1.888	3.76255	2.05647	1.7238	2.29156	1.63314	1.6867	1.82826	1.51707	1.8518	3.96389	1.70613	1.87036	1.44606	1.96884	1.68695	1.80946	1.81847	1.87543	1.93944	1.91774	3.88611	2.00277	1.87669	1.91157	1.93069	1.90757	1.65654
ENSMUSG00000028581	down-regulated	3.94676	2.56076	3.09034	3.42751	3.70241	2.12397	3.78985	3.0271	2.36209	1.62546	3.01744	2.91499	2.33893	2.45908	0.839311	3.92329	3.51958	2.80352	4.06813	1.85342	3.56336	2.67113	0.787506	1.63602	3.34305	2.72597	3.7731	3.92711	2.52972	3.28066	2.87912	3.3466	1.80436	3.02646	1.51731	2.60997	3.07872	3.34655	2.93259	3.59128	1.69277	2.70154	2.95186	3.94993	3.15576	3.70982	2.93376	2.60822
ENSMUSG00000028597	up-regulated	1.30522	1.40832	1.29613	1.38304	1.35973	2.50114	1.99275	1.34544	1.54149	1.40454	1.40679	1.32313	4.62708	1.44277	1.34951	1.37936	1.36189	1.4784	1.30031	1.33334	2.30471	1.38968	1.3142	1.72156	1.40924	1.42424	1.43092	1.41357	2.48082	3.74717	1.35439	1.4791	3.14075	1.43271	1.48571	2.02436	1.5189	2.29783	1.67692	1.41796	1.41747	1.37336	1.38939	3.07866	2.19149	1.36133	3.93772	1.39826
ENSMUSG00000028601	down-regulated	3.49774	2.33481	3.04544	3.05112	2.46383	3.49607	2.63648	2.84114	4.08824	2.79325	1.83593	2.35707	2.0483	1.90819	4.018	1.46459	3.88961	2.21582	3.91313	2.57257	2.10401	4.1548	0.678208	3.49038	3.14942	2.72765	1.78991	1.92895	2.42811	3.69573	3.19184	2.42751	3.91779	2.53754	2.31122	4.62708	2.89422	2.88666	3.90864	4.62708	4.40145	2.82216	3.21291	1.94019	2.01178	2.57279	2.10668	2.56611
ENSMUSG00000028603	down-regulated	3.56346	2.56916	1.55116	3.48226	4.62708	1.18953	3.1061	1.2509	1.57307	1.15626	1.70227	1.27723	1.91378	3.44094	2.53184	4.61923	1.73317	1.29291	2.53398	1.39597	4.62708	2.38568	1.28377	1.50401	2.52253	3.639	4.62708	2.65323	1.86934	2.16729	1.74009	2.87264	2.51571	3.08809	3.48562	1.17756	0.807294	2.16201	1.40654	2.95325	2.41897	1.52875	1.01896	2.90689	4.62708	1.08057	1.20034	2.96296
ENSMUSG00000028618	down-regulated	4.62708	0.694311	4.62708	2.22632	4.62708	1.73924	3.81379	3.61976	2.3388	2.28449	3.47507	2.66757	2.68491	3.31379	1.57497	0.01	3.45788	1.51481	3.73418	2.568	3.82436	2.46286	3.59346	2.49764	2.77638	2.48768	2.61974	1.87081	2.53318	3.06691	2.66055	3.01184	1.27967	3.04017	2.97157	2.02496	3.9953	0.803791	1.95695	3.92857	0.884656	2.64953	2.91399	4.39222	3.21206	1.67101	3.58639	1.15684
ENSMUSG00000028640	down-regulated	2.58916	3.38708	2.14388	1.8367	4.39017	2.10259	1.40441	3.96162	4.62708	1.64222	2.5267	2.14591	4.62708	4.62708	4.54333	3.71051	2.55866	2.29971	1.89322	3.88629	1.39487	2.41059	1.33354	4.62708	1.88524	2.5153	1.58437	1.38213	1.69676	3.44405	2.76983	2.22202	4.62708	3.842	2.69922	3.00524	1.06734	2.74106	1.4824	2.21369	4.62708	2.98614	2.31929	2.81748	1.7276	2.07069	4.11098	3.34103
ENSMUSG00000028647	up-regulated	0.609013	2.61398	1.63956	0.813836	1.19074	0.908394	1.67156	2.30021	0.93504	1.5765	2.19808	1.00957	2.15239	3.75759	1.11954	0.861781	1.30842	0.926878	1.24421	2.47648	2.08523	1.0202	1.05104	1.36227	1.93954	2.85506	0.907651	3.2761	1.13697	4.17829	1.60735	0.918846	1.0407	0.724446	1.06678	2.33364	1.45536	1.40649	1.18263	1.03372	2.31804	1.9526	1.75818	2.61016	2.69794	1.61992	1.29264	0.841843
ENSMUSG00000028656	down-regulated	2.13832	1.53954	4.06338	2.27041	2.9899	4.29522	1.07183	3.74706	2.13059	0.403735	2.05725	3.00362	1.79998	2.07928	1.20219	1.72967	2.77605	2.45997	1.66609	3.3878	3.58598	3.64439	3.15157	4.62708	2.53157	2.95955	2.68239	2.45857	2.12858	2.26165	2.22743	1.65948	2.02993	0.876745	3.30545	0.314416	2.9333	1.91811	3.3151	3.01058	2.75488	1.76884	0.01	0.821755	3.23298	1.40917	4.23564	3.03378
ENSMUSG00000028737	down-regulated	4.62708	4.25873	4.62708	1.10011	4.62708	3.71282	2.82208	4.62708	3.57621	2.8081	3.88244	2.39072	2.95992	1.00477	3.16495	4.46105	3.47211	3.52116	2.12834	2.14057	2.21161	2.57351	3.03859	3.77229	1.241	4.09257	1.27351	3.84921	2.05409	1.19146	1.44006	1.55185	1.32424	1.98385	3.43668	2.52541	2.56943	2.74257	2.3961	4.18348	2.69181	1.3658	1.37618	3.5262	1.33031	2.47616	2.84455	2.55483
ENSMUSG00000028741	up-regulated	2.07695	0.992287	2.22826	3.1737	2.3188	0.01	2.90249	0.350873	3.0225	2.37744	2.23246	1.29496	0.448247	2.01965	4.11453	3.29598	1.57723	1.97667	2.5886	3.63264	0.608238	1.15645	1.44273	2.28209	0.442844	2.49585	1.04936	2.70343	1.72115	0.625908	2.03125	2.72674	1.45163	1.47058	1.33249	0.8169	1.3328	0.925055	1.77222	2.6672	1.23473	1.41107	1.28394	2.42839	1.46096	2.61381	1.9641	2.14274
ENSMUSG00000028745	down-regulated	1.75495	3.83222	3.36743	2.90497	3.67633	3.35632	1.80906	2.29241	2.63316	2.60601	2.67222	2.25046	3.66302	2.90329	4.14894	2.1243	2.87543	0.973283	3.11571	2.11572	3.87546	2.32548	2.51547	2.49518	2.85197	2.58686	1.33143	2.3314	2.8849	2.27648	1.33072	3.56381	1.44374	2.39899	2.63877	1.5643	3.90941	2.55376	2.1856	3.72877	1.0234	2.31588	2.28391	3.15393	1.60248	0.623795	1.4628	2.7934
ENSMUSG00000028766	down-regulated	1.62173	3.18669	2.47323	2.09937	2.9627	3.60453	2.6319	3.09705	1.50055	2.85992	1.08554	2.77599	3.59193	3.31243	2.55831	0.01	3.52458	3.08455	3.29124	2.51658	3.98796	3.9727	1.03637	3.75617	2.45421	1.27568	1.56476	1.85134	3.11206	3.16884	0.954948	2.79063	2.52871	2.37457	0.86745	3.24557	2.68759	3.16075	3.49397	2.46823	3.10442	2.10473	2.97589	2.50919	3.95625	2.23271	1.61673	3.08316
ENSMUSG00000028773	down-regulated	4.44954	2.00805	4.22819	4.62708	2.78747	4.01518	3.08536	2.27526	4.62708	3.4538	2.45046	3.01696	3.08098	3.60225	2.87629	2.62904	2.79828	1.33716	3.03868	4.62708	3.72082	2.98174	4.21475	2.21854	3.09311	3.77178	1.75133	2.66818	2.81423	4.62708	2.88083	4.38149	3.63721	2.43154	2.86027	3.52086	4.62708	3.91135	2.58641	1.52733	1.27606	3.00238	3.48782	1.78624	2.16749	3.05745	2.12946	2.83769
ENSMUSG00000028785	up-regulated	2.01345	1.85892	1.85488	1.85608	1.85056	1.85647	1.91041	1.86135	1.83725	3.44489	1.83725	1.84454	1.85362	1.84838	1.83893	1.85196	1.87107	1.83886	1.85334	1.84244	1.83894	1.85357	1.83338	1.84879	1.84376	1.85175	1.84808	1.84043	1.85345	1.8347	1.84787	1.84142	1.83836	1.86207	1.85188	1.84951	1.83371	1.83649	1.84141	1.83324	1.83403	1.84426	1.82981	1.83723	1.8352	1.83681	1.83738	1.85139
ENSMUSG00000028786	up-regulated	1.80798	1.8736	1.87962	1.88037	1.89477	1.87897	1.91522	1.86379	1.94077	1.90734	1.93437	1.90994	1.88281	1.90485	1.92695	1.89178	1.92134	1.93325	1.88415	1.91633	1.92845	1.8872	1.94085	1.9006	1.91623	1.89392	1.90435	1.92577	1.8924	1.94346	1.90208	1.92611	1.93042	1.86592	1.97553	1.89951	1.94965	1.93866	1.91996	1.94519	1.94333	1.91311	1.95445	1.93402	1.9396	1.93347	1.93237	1.89428
ENSMUSG00000028788	up-regulated	0.417738	2.71539	4.62708	3.19918	3.91964	1.23946	3.1326	2.13301	0.630718	3.40544	2.43036	2.91114	2.41379	2.47602	1.75612	3.76761	2.27179	2.69053	2.11569	1.46591	2.71061	3.89716	2.9422	2.65607	2.37803	0.84167	4.62708	3.00227	2.47631	3.3116	3.5369	1.80694	3.22583	3.40819	3.16535	0.490962	2.31681	1.44655	2.82677	1.25629	0.01	1.77242	2.65826	3.03527	1.13047	0.961942	3.48462	2.41788
ENSMUSG00000028790	up-regulated	0.01	0.0676092	1.11958	2.06063	1.74224	2.81175	0.719408	1.25872	0.478502	2.24558	2.12216	0.868249	1.31115	2.73031	1.03502	2.18602	0.918121	0.876504	1.63649	2.25415	2.42552	2.16183	2.69056	2.38067	1.84562	0.803364	2.31389	3.39629	2.56569	1.47907	1.60191	1.77597	1.61633	3.33335	0.179733	1.90376	3.62699	1.06425	1.69385	0.704887	2.92021	2.3598	0.676808	2.39972	1.84698	1.97364	1.89894	1.91911
ENSMUSG00000028811	up-regulated	0.878465	0.0913458	0.828017	2.34006	1.19165	1.96493	2.09393	1.6677	1.58356	1.85315	2.56672	1.80194	0.449089	1.95035	2.28007	1.47907	2.38965	1.42866	2.40219	1.27944	2.25787	2.03911	0.985719	3.52499	1.33826	1.37834	2.12212	0.191139	2.15124	2.91885	2.53287	2.18129	0.68537	0.788783	2.40515	3.36347	2.13477	1.31103	1.94438	1.86176	1.48334	2.96559	1.26165	1.88771	1.75005	0.461667	0.01	2.07038
ENSMUSG00000028836	down-regulated	2.29282	1.73388	4.19051	1.59785	1.95762	4.62708	2.64565	4.62708	3.57001	3.25671	2.6183	4.01343	2.74427	4.62708	3.21162	2.72396	3.31394	1.16009	1.69417	2.23059	2.39305	3.13583	4.62708	2.54596	3.04678	4.16827	3.21672	1.46314	2.59387	3.086	1.90112	1.92621	4.188	3.99348	2.92897	1.44035	3.10514	1.04908	1.92759	2.02843	3.13184	2.67235	3.64981	3.7317	1.69594	2.09462	2.28717	1.51383
ENSMUSG00000028851	up-regulated	0.01	2.19454	2.25934	2.44622	1.13683	2.50518	1.31389	1.2818	1.92562	0.812511	1.32601	2.02874	1.30091	2.4142	0.561217	1.15057	0.502084	1.63527	0.943666	1.59277	1.97606	1.30623	1.49546	0.622491	0.149175	2.07993	0.543855	1.94898	0.609988	1.56398	1.77734	1.21136	1.46698	1.17663	0.355414	1.79316	1.42174	2.11388	2.59748	2.24266	3.55101	1.94307	2.01726	1.00616	2.50581	1.89485	3.02989	1.73989
ENSMUSG00000028949	down-regulated	1.93343	1.75707	4.62708	3.67663	1.81453	1.78525	1.63858	1.88144	1.60624	1.72648	2.88395	1.84395	3.76629	1.68859	4.62708	1.76908	3.28274	4.62708	3.24992	1.89183	1.72925	2.35584	1.78773	3.90999	3.07029	4.62708	1.71893	1.69804	1.661	3.15696	4.37455	4.62708	1.71909	1.82536	1.57069	4.23596	1.56212	1.73194	2.21189	1.69544	1.68963	1.75356	1.69424	3.01755	1.70325	2.1667	1.73501	3.36662
ENSMUSG00000028957	up-regulated	1.56095	1.68047	1.77454	1.71734	2.22396	1.71777	1.75196	3.32901	2.16216	1.78072	1.85743	1.84384	1.78867	1.74736	1.87508	4.62708	1.85037	1.80525	1.7848	1.85539	1.85757	1.74053	1.93944	1.77964	2.97658	1.73679	1.76521	1.8279	3.79027	1.85612	2.64491	1.7841	1.85801	1.64156	1.92265	1.763	1.82504	1.83924	1.85524	1.92609	2.829	1.81872	1.92742	1.8625	1.88043	1.88587	1.87522	1.7472
ENSMUSG00000028964	up-regulated	0.01	0.906856	1.37478	1.65564	2.69663	1.73361	1.88581	0.573782	1.37806	2.35449	2.47703	0.718983	1.82894	1.63476	1.40872	0.01	1.37198	1.95198	2.35406	1.39861	0.832417	0.561489	1.73562	1.70882	2.94166	1.1615	2.32996	2.73982	1.67845	1.61773	1.30881	1.84465	1.96888	1.39684	0.01	1.89548	1.40805	0.698708	1.89399	1.97332	2.00539	2.59505	2.67138	2.08439	1.54145	2.84182	1.55365	1.87121
ENSMUSG00000028970	down-regulated	4.62708	4.62708	1.90604	2.18367	2.09362	1.79701	2.97798	2.93924	1.3845	1.67351	4.43623	1.77819	1.90644	1.62816	1.69092	4.62708	4.62708	1.49408	2.88085	1.74498	1.6423	2.67336	4.62708	1.73097	1.64046	4.59329	2.58913	1.65418	4.62708	3.66226	3.33713	1.51447	2.90629	3.33369	4.20226	1.70695	1.38919	1.54246	1.74787	4.61042	1.58601	4.39879	1.55371	4.1472	1.64745	2.11345	4.20544	1.7212
ENSMUSG00000028982	up-regulated	0.892208	2.68099	1.0444	0.978693	2.74457	1.89485	1.89792	2.07669	1.5413	1.3766	2.14826	1.0832	2.56661	0.985633	1.09906	1.66416	3.14271	1.01823	1.98527	2.04236	2.70724	2.26238	2.06053	1.02437	1.80496	1.82429	1.74493	1.0633	1.7795	2.69916	1.06121	1.003	2.84	0.971952	2.83931	2.36958	1.04429	1.83536	1.44979	1.15435	1.09277	2.49073	1.21775	1.07843	1.09182	2.0894	1.09367	1.00999
ENSMUSG00000028986	up-regulated	1.23632	1.69543	1.19672	1.77717	2.74284	1.17871	1.91045	1.19355	1.10947	1.15781	1.14349	1.38348	2.38985	1.25492	1.85916	1.17151	1.17173	1.12771	1.19345	1.16947	4.10591	1.17415	1.16132	1.33196	2.96513	1.16297	2.35176	1.14633	1.14801	1.12962	1.18623	1.64081	1.14953	1.17254	3.33486	2.85011	1.11009	1.14381	2.25971	1.64646	1.13944	2.71585	1.13721	1.15687	1.14346	1.21168	1.17505	2.83118
ENSMUSG00000028988	up-regulated	0.877969	1.72695	4.62708	3.4544	2.18071	2.07527	2.61859	1.47449	1.21353	1.1579	2.47759	3.74479	1.12379	2.93354	1.25079	1.14692	1.27562	1.2154	1.77322	1.88214	1.24178	1.09946	2.45741	2.31384	1.33776	1.67611	3.11809	1.21816	1.07179	2.06838	1.16187	1.19017	1.65933	3.51087	1.3596	1.13381	1.37508	1.73019	1.22667	1.99797	4.50528	1.1919	1.32893	1.25392	1.27453	3.11722	1.25956	1.11515
ENSMUSG00000028998	up-regulated	0.0685017	1.29927	2.06778	2.18571	1.95682	1.55205	2.98128	1.02059	0.855931	2.58768	1.80821	1.84606	2.21197	2.20985	2.10979	2.28607	1.8746	1.92179	2.46815	3.19238	1.05518	2.14901	1.79631	0.946524	3.39473	0.309097	1.8295	2.46895	0.759786	2.65393	1.43595	2.71752	1.80151	0.701765	2.78337	1.17869	3.2693	0.84675	1.00027	1.69914	2.86679	2.34144	3.59557	2.04321	1.81152	2.84808	1.96293	0.01
ENSMUSG00000029007	transiently_up-regulated	0.668958	0.611268	0.446446	2.42433	2.12273	1.36071	2.31392	0.490457	0.321345	3.75286	2.82599	3.27264	2.53244	2.68502	2.24463	0.433017	2.40425	3.74033	2.99759	3.52652	2.72652	2.84406	2.55502	3.38663	2.88283	2.30567	1.96843	2.82173	3.66153	2.81876	2.46481	3.54375	1.45211	1.62679	1.92709	2.02926	1.40273	0.343208	2.67221	3.44479	2.25296	1.2768	3.46011	2.96261	2.26835	2.94085	2.44486	2.10772
ENSMUSG00000029034	up-regulated	1.00451	1.41371	0.240888	2.0771	0.446304	2.40726	0.826623	1.79265	2.18958	2.55711	1.54406	2.01824	1.53065	2.88122	0.28887	2.16863	2.35496	1.52287	3.13413	1.65588	1.81986	1.5489	1.31919	2.09313	3.82688	2.8825	2.83994	1.30809	3.04978	1.00114	2.50683	1.06915	2.04629	2.99188	2.46364	2.69862	1.93577	0.180715	2.68471	2.69112	1.77739	1.21575	0.294496	2.74503	3.7617	3.13354	2.47587	2.08413
ENSMUSG00000029064	up-regulated	1.38201	2.27035	4.62708	0.515397	2.01747	2.14353	2.86728	3.58294	3.30779	2.75827	2.65048	1.31878	2.62972	2.41662	1.83483	2.3564	1.99747	2.57006	1.26946	2.23836	2.66799	2.50746	2.69995	3.08774	1.66372	1.83979	2.05834	1.93828	1.61166	3.03181	2.41617	2.39906	2.52475	0.748208	2.33729	2.36312	0.01	1.94759	1.73969	2.60399	1.13105	2.50456	2.7495	1.3505	2.91193	1.03048	1.60688	1.36793
ENSMUSG00000029066	up-regulated	0.575354	2.66231	1.84545	1.44318	3.12496	2.16075	0.01	1.96863	1.77242	2.44492	2.3495	2.45233	2.43452	0.926532	0.63011	2.44582	2.18729	2.32955	1.87371	2.29892	2.08102	2.03721	1.35385	1.16739	2.31979	0.95579	1.9039	2.83678	0.859441	1.37897	2.69062	2.24593	1.4405	2.31949	3.05111	3.06078	0.01	2.51335	2.4931	1.86598	0.01	3.20243	2.38588	2.19705	2.52905	2.76899	1.15805	2.65978
ENSMUSG00000029084	down-regulated	3.73008	1.48259	1.52662	4.62708	3.1141	1.47648	2.97104	4.61005	2.82619	1.89999	1.40732	1.46738	1.5173	2.38811	4.62708	1.47695	2.83512	1.37836	3.01606	4.08236	3.38306	1.47588	1.45159	3.35652	3.31247	3.86482	4.06331	3.2373	2.86095	3.29937	1.46224	1.39971	1.41876	4.62708	4.21636	3.18214	2.60386	1.38414	2.13485	1.43027	3.57315	3.01692	3.22414	2.29993	3.31797	3.60687	1.92125	3.12105
ENSMUSG00000029097	down-regulated	4.13754	1.66565	1.48571	4.62708	4.22495	3.59091	1.48151	1.65319	1.39955	1.44349	4.16369	2.84871	4.62708	1.51912	3.36142	1.50717	4.18107	1.39647	3.41809	2.07711	3.71109	1.55521	1.17644	1.45306	4.62708	1.95398	1.47237	3.4437	1.65601	3.0621	3.28879	4.62708	2.46857	1.75354	3.7854	3.54362	3.42112	4.13182	1.30674	3.0912	2.88307	2.50303	3.59866	3.93318	1.92726	4.62708	2.04834	2.82324
ENSMUSG00000029098	down-regulated	4.62708	1.76765	1.84582	1.76402	4.62708	1.81737	1.58601	1.85795	4.62708	2.59528	1.63755	1.71893	3.71462	3.09898	3.91793	1.72465	1.62939	1.48543	1.8344	1.67245	1.58616	1.74285	3.79367	1.69336	1.62745	3.24592	1.6477	1.58449	1.67585	1.48558	2.14154	4.40469	1.57224	3.82503	3.27144	1.68054	3.77628	1.50615	1.64559	1.5519	4.48978	1.65027	4.44153	4.62708	1.53284	1.58466	4.0995	4.08295
ENSMUSG00000029103	down-regulated	4.62708	2.7662	3.87458	3.55357	3.17229	3.86878	3.95122	3.29084	3.38094	2.65801	2.85862	2.59987	2.62364	3.7922	3.48519	4.62708	2.08295	0.228031	3.84114	2.70001	2.8723	3.66002	3.31325	3.60253	2.3234	3.38237	2.82349	0.317554	4.62708	3.06228	3.80976	3.17444	3.19884	4.62023	1.87379	3.74312	4.13177	3.3426	2.28975	2.80469	3.33784	3.87027	2.03164	4.10107	2.79657	2.45873	1.39228	3.72142
ENSMUSG00000029121	up-regulated	0.328463	2.42055	0.90319	0.831515	0.964745	0.830997	1.01882	1.81451	1.17001	1.04245	1.25176	1.1233	1.92292	0.969004	1.23771	2.22682	1.18012	1.18063	0.933795	2.00657	1.2262	0.885598	2.54706	3.0583	1.09376	0.915143	1.05143	1.17607	1.95842	1.2808	1.02958	1.45329	1.25092	0.678626	1.50697	1.00847	1.27755	1.23741	3.95694	1.34205	1.32681	2.12871	1.44162	1.25001	1.31792	1.28708	1.26061	0.924485
ENSMUSG00000029131	down-regulated	2.53166	0.951146	4.07504	3.19864	2.26876	1.11082	4.35384	1.2716	3.82676	1.5456	3.34372	3.73788	2.13374	1.99057	3.09005	3.21801	1.41415	0.437926	1.71023	0.697511	3.31686	1.36209	0.731936	4.62708	3.16834	4.10458	3.44767	0.883306	2.3993	3.22594	2.02118	1.63796	4.12414	3.66017	2.39356	3.8678	3.60818	1.27249	1.87464	2.86142	2.64524	2.24573	2.20234	2.84777	2.68544	1.11387	1.61912	2.21546
ENSMUSG00000029145	down-regulated	0.977421	3.78304	3.54899	2.6606	1.34067	2.76417	2.80071	2.05318	1.53163	3.70629	2.9494	2.72829	1.84864	3.22953	3.98889	2.21049	3.47938	2.0777	2.51404	1.76516	0.220361	0.489659	0.126571	1.65608	2.21273	3.06363	1.62754	2.18342	2.07527	3.03276	2.09275	1.75028	1.85045	2.65923	0.01	3.03023	4.12622	1.7429	3.36873	2.81401	2.75413	3.20462	2.73727	2.9092	4.11532	2.75823	3.77988	2.94038
ENSMUSG00000029161	up-regulated	1.66219	1.71538	1.88031	1.76813	1.84022	1.77273	1.74084	1.76989	1.77551	1.81745	1.89227	1.93201	1.89892	1.75996	3.33492	4.52183	1.91384	1.79483	1.88784	1.93699	1.90853	1.79438	4.62708	1.83357	1.83685	1.81194	4.62708	4.62708	1.67397	1.86526	1.86828	1.77335	1.90407	1.78359	4.62708	1.80446	1.78872	1.8457	1.92691	1.93601	1.92105	1.87507	1.97293	1.90299	1.92248	1.94948	1.93195	1.78813
ENSMUSG00000029186	up-regulated	1.49835	1.49073	1.55811	1.51611	1.56764	1.51675	2.978	1.50367	2.33401	1.55615	1.60592	1.6017	4.62708	1.53234	1.64942	1.53942	1.60381	1.56803	1.81945	1.60865	1.60741	1.53147	1.66437	1.55694	1.57054	1.677	1.5455	1.58634	2.58718	1.60284	1.59391	1.55424	1.63099	3.61664	1.644	1.54502	1.60772	1.59162	1.63361	1.63108	1.62393	1.58259	1.67002	1.60971	1.62152	1.62693	1.86347	1.53469
ENSMUSG00000029203	up-regulated	0.01	1.31023	1.2702	1.8258	3.30799	1.51245	1.97914	1.05279	1.11625	1.45886	3.36258	1.24744	1.56805	2.56492	3.03867	2.94421	0.757176	0.849238	2.33922	2.37349	2.23054	1.4667	1.58649	4.59299	3.11778	1.59061	0.829001	1.40043	2.47709	1.76988	2.78986	1.45178	3.99925	3.95862	1.31738	3.11404	2.75617	2.61722	1.47284	2.23883	1.84612	1.26562	1.93185	1.59935	1.66678	3.24024	1.32652	1.78024
ENSMUSG00000029221	up-regulated	1.93209	1.38959	1.08207	2.64821	1.064	2.25238	2.55823	0.954567	0.992204	2.48479	2.16301	1.45723	1.15766	1.0105	1.19498	1.01816	3.34012	1.2107	2.24946	3.91435	1.60896	1.86991	1.30789	1.05494	2.5792	0.991565	3.88029	1.5925	0.884873	2.60804	1.17488	1.94323	2.37188	2.66376	1.20207	2.03737	1.31448	1.10417	1.78988	3.9707	1.35294	3.18135	1.24872	2.34849	1.18307	1.20455	1.23013	1.01407
ENSMUSG00000029247	down-regulated	2.71116	3.48762	1.29775	3.8014	3.13299	2.78706	4.20377	2.31984	3.81507	3.69518	2.43545	2.30072	1.67517	3.2145	2.36706	3.97626	3.84391	1.99691	3.10932	2.26917	3.38949	3.41955	3.51992	0.923161	2.98222	2.71942	2.56453	2.6856	2.03449	2.756	4.09739	2.04591	2.922	2.80781	1.97316	1.73799	1.49022	1.68707	2.51693	3.18534	3.81401	3.71239	3.20425	2.68947	2.92833	3.27322	2.98915	2.73014
ENSMUSG00000029250	down-regulated	2.97527	2.23175	2.70737	2.77604	3.17257	2.21285	3.16468	0.650411	1.61904	1.5284	2.55796	0.981501	1.912	2.31612	3.19433	3.28423	2.9764	2.3647	3.12627	3.12572	3.00259	2.8591	1.48265	3.60305	3.29314	3.12636	0.946531	2.40107	1.30291	1.43241	2.92985	1.83531	3.34025	3.74049	2.60613	2.76989	2.9329	3.79776	3.5199	1.48792	2.32451	0.840715	2.60742	2.6909	0.979229	2.31649	1.78968	3.74596
ENSMUSG00000029290	up-regulated	2.61979	3.87582	3.49323	1.39549	3.04333	0.991724	1.1677	2.75237	1.20253	1.94656	0.975539	3.88633	1.83927	1.07439	2.98461	0.972606	2.49431	4.59876	1.78958	0.832543	3.06946	2.0055	1.28304	1.06814	3.75074	2.53692	1.43723	3.22682	1.60311	1.05952	1.80037	2.47719	2.57028	2.82296	1.03973	1.03646	3.36362	1.51569	3.12672	1.92271	3.06287	1.73318	2.60643	1.92676	3.97926	1.04854	0.985471	3.06826
ENSMUSG00000029304	down-regulated	4.22265	2.71457	2.84285	3.73846	3.55599	3.14114	2.48884	2.61215	3.3203	2.41239	2.5751	2.86896	3.1324	2.55767	2.88371	1.53874	3.68453	2.42187	3.17765	3.48542	2.72785	3.26649	0.0623607	2.81689	2.57169	3.75923	3.15103	2.51912	3.50067	2.7456	3.06862	2.75204	2.3536	2.86664	1.91652	3.35835	2.51069	2.91876	2.57935	2.54818	2.57774	2.47442	2.56472	3.439	2.92613	2.43176	2.37039	3.30032
ENSMUSG00000029313	down-regulated	1.93041	4.62708	1.69482	3.27446	4.31493	4.16403	3.79659	1.79668	3.84687	2.19173	4.00718	3.95831	3.58885	3.0135	4.6255	2.34453	1.38873	4.62708	2.29901	3.33826	2.90858	1.55022	1.46961	1.40997	1.46263	3.19523	1.32012	2.73282	3.63239	3.44677	3.61408	3.05465	3.34561	2.72258	2.53388	1.83039	3.3557	1.29378	4.59679	2.57539	3.56662	4.05425	2.95483	2.36878	4.62708	4.39813	1.58208	3.57944
ENSMUSG00000029326	down-regulated	2.29871	1.77397	2.21771	2.20066	3.1379	2.08879	0.406256	4.14398	3.7492	2.14853	1.46942	2.24602	2.11526	3.7498	3.80181	1.6051	0.847141	4.0467	3.89213	3.51583	3.62227	2.99208	2.48633	2.37401	1.77116	4.62708	2.55046	3.82373	2.3909	3.62572	2.2038	2.31157	2.41844	1.62928	1.38271	3.18491	2.78813	2.51442	3.2127	1.95752	2.45247	1.39628	2.3874	3.12796	3.19217	2.84773	2.91023	3.92257
ENSMUSG00000029337	up-regulated	1.51803	1.76115	1.8049	1.79256	1.85399	1.78815	1.9142	1.73317	2.00511	1.89616	2.00339	1.92084	1.81885	1.87947	2.00788	1.83862	1.95941	1.9863	1.82219	1.94451	1.98427	1.82064	2.04551	1.87405	1.93073	1.84141	1.88248	1.96795	1.82318	2.03245	1.88404	1.95774	1.99075	1.72625	2.15337	1.86624	2.04444	2.01256	1.95621	2.04817	2.03945	1.92462	2.08639	2.00356	2.02622	2.00781	2.0015	1.84526
ENSMUSG00000029344	down-regulated	2.74937	1.71333	3.31112	2.34718	2.5043	2.72427	2.24232	4.62708	2.76631	1.8143	4.09713	1.07763	4.27541	2.76871	1.52012	4.12409	4.62708	2.45757	3.993	2.12335	0.925468	1.0542	0.923997	2.564	4.4303	0.97952	3.88477	0.917381	1.66423	1.64467	1.96706	3.47157	1.64168	1.96235	0.754834	2.83716	0.814798	2.4207	3.25902	2.08183	2.14393	2.88719	2.66307	3.72734	3.53654	2.25269	1.79812	4.20774
ENSMUSG00000029363	up-regulated	0.01	1.69347	2.99409	1.60426	1.58534	1.50894	1.51398	0.467837	0.960179	3.14434	2.21986	1.82789	2.58677	0.305068	1.18255	0.704104	2.98652	2.04528	0.170956	3.17038	0.01	0.54543	0.01	1.30791	2.03502	1.50849	1.9015	1.77763	2.73983	2.69327	1.67194	2.53543	2.51611	2.62162	0.779377	1.80697	1.90238	1.63748	3.01524	0.731979	2.61832	1.21946	2.23666	2.69589	2.66754	2.723	2.25143	3.05269
ENSMUSG00000029394	up-regulated	2.03711	1.48425	1.35386	2.1321	1.59006	1.68191	1.88494	1.43233	1.51973	1.42602	2.66569	2.62915	1.7124	1.89206	1.33532	1.42391	1.89255	2.00297	1.50649	1.33496	1.83811	1.69353	1.46221	1.46198	1.52695	1.52532	1.90204	1.49538	1.53219	1.54409	1.3805	2.46882	3.3025	1.52284	1.572	1.64779	3.42863	2.51231	1.73416	1.47537	1.44196	1.9966	1.77267	1.37601	1.78641	1.79421	1.53139	1.44022
ENSMUSG00000029402	up-regulated	4.62708	3.01649	1.67397	1.48969	4.62708	1.54066	1.62669	1.44261	4.62708	1.72484	1.85899	3.82877	1.71455	1.5499	1.92643	3.88606	1.85555	4.62708	3.41951	3.93253	1.86816	2.55515	2.11211	4.62708	3.78488	1.55955	1.60776	1.81222	3.60966	4.06708	1.72171	2.59725	1.86668	3.84487	2.00742	1.60782	1.73286	1.79447	2.79216	1.96437	3.75587	1.76626	4.21922	1.87577	2.33395	1.9514	1.91894	1.5649
ENSMUSG00000029405	up-regulated	1.68528	0.85765	0.01	1.17227	2.27381	0.984176	1.05704	0.272497	2.27801	1.3698	2.47263	1.07941	1.71618	2.59227	1.71528	0.307682	1.20181	0.287898	1.61005	1.85253	0.773463	0.0231465	2.38732	1.61533	0.198138	1.49134	2.46763	1.71265	1.82972	1.93078	1.81239	2.51897	2.2085	1.64656	1.05675	2.12841	0.01	0.9241	1.9786	0.797243	2.18081	1.04223	0.949742	2.31161	0.834418	1.50482	2.01293	1.94057
ENSMUSG00000029446	up-regulated	1.28375	1.95871	3.03143	0.69159	0.729434	0.894751	0.682717	1.49969	0.712939	1.03974	1.00623	1.40746	2.34934	0.77396	0.790486	2.28912	0.767287	1.64854	1.23685	2.39548	0.760373	1.61221	0.824885	3.57507	2.77391	1.81855	0.717467	1.64569	1.47046	1.448	1.36185	2.24456	0.79878	1.21803	1.91436	2.88961	0.742813	1.51774	1.57534	1.98111	1.41528	2.91032	2.37137	1.98463	1.60513	1.71583	1.5926	2.78015
ENSMUSG00000029462	up-regulated	0.583529	2.34402	0.438773	2.19675	2.92627	2.36335	0.614649	2.53239	2.62849	3.21638	3.57301	2.05398	2.35296	1.2876	2.31223	2.09845	1.76342	1.72629	1.28633	2.06002	2.664	2.10809	1.54015	3.26582	0.399129	1.20169	2.50484	2.31539	1.74383	2.39819	2.4676	3.30367	2.03552	1.01014	2.36729	2.1731	2.66466	3.04142	3.51381	1.55042	1.01254	3.79463	1.20058	2.50864	2.34786	2.97676	1.41767	2.79394
ENSMUSG00000029464	down-regulated	3.89612	4.23271	4.62708	3.73611	3.39927	0.560105	3.10395	2.78623	2.47011	2.39955	1.80799	2.86652	1.7198	1.799	3.13096	4.23631	3.16007	3.71797	3.26634	2.15514	2.00128	1.92463	4.62708	2.7589	1.62014	0.768542	3.09542	3.93655	2.94258	1.92223	3.42946	2.92357	4.14039	2.18066	4.44665	2.3539	3.10621	3.39683	2.92467	1.55274	2.34025	2.34901	1.74066	2.33064	3.30913	2.99066	2.53983	2.20791
ENSMUSG00000029512	down-regulated	1.77134	4.62708	3.93204	2.59425	3.84931	3.49169	3.35521	4.13564	3.05856	2.37007	4.353	4.15596	2.45907	4.50636	3.45573	1.37094	3.48116	3.98262	3.04785	2.98938	1.02367	3.0591	2.88049	2.22381	3.28651	2.72512	3.47895	3.9141	3.42393	1.05509	3.30505	4.58099	1.90671	2.71743	4.48951	3.17415	1.04476	2.86486	3.61827	3.40508	0.966347	1.11567	1.02234	3.11641	3.00656	3.43804	3.58878	2.32083
ENSMUSG00000029538	up-regulated	0.971181	0.982259	0.01	0.784211	2.12917	0.399619	2.31697	2.89828	2.87961	3.80185	2.2094	2.42442	3.16056	3.79679	0.779555	2.44232	3.36989	0.834176	1.03183	1.22072	2.2641	0.945912	0.01	3.90536	2.02994	3.21895	1.30315	1.207	1.31506	0.738633	1.73527	2.39743	2.96628	1.67088	2.60868	2.09214	2.41614	1.60807	2.81128	2.43621	1.86105	3.33529	1.97975	1.9788	2.64138	1.90274	2.43977	3.98642
ENSMUSG00000029545	down-regulated	2.21159	2.99754	2.62936	3.20741	4.02405	2.69438	3.07474	1.35297	4.15155	0.904728	2.15567	2.09091	4.26567	3.2658	1.71655	3.96362	3.47505	2.13679	3.15014	2.16123	2.88437	1.93031	3.51201	3.90927	3.4994	3.04486	2.91068	3.60344	3.98341	1.83429	4.62708	0.793475	4.62708	2.34579	0.686425	3.32856	3.54838	0.723053	1.64671	1.53225	2.12796	2.7568	4.31262	3.79209	2.77781	2.90872	0.592414	2.72767
ENSMUSG00000029557	down-regulated	2.87651	1.26869	1.20357	2.15066	1.18078	3.08603	1.24198	1.21352	1.14233	2.2403	1.20657	1.22012	3.63416	2.06243	3.25551	2.51336	2.52949	1.74807	2.31188	2.20491	1.19947	2.47047	1.23348	1.8514	1.18821	4.25377	2.36289	1.17032	2.80957	2.20393	2.09558	2.38272	2.90249	2.26789	1.19154	1.99179	2.84071	3.7607	3.11157	2.09275	3.45169	1.29723	1.21217	1.18177	2.5201	1.88523	1.19311	3.89443
ENSMUSG00000029559	up-regulated	0.698537	1.97756	2.28014	0.790177	2.63943	2.53157	1.47822	0.789592	1.14855	1.99592	0.91189	2.46739	1.87857	0.668524	3.23033	2.39804	1.03879	2.61705	1.66445	2.01246	2.64482	2.3299	1.91128	1.65767	2.91976	1.49247	0.765663	2.18789	1.71976	1.86291	2.09377	1.68355	2.74037	1.06813	2.51508	2.79072	1.86769	0.80377	1.02943	1.97768	2.88734	0.947989	1.08102	1.38534	3.05231	2.46949	1.02282	1.8542
ENSMUSG00000029599	down-regulated	1.1019	2.36907	3.76254	2.8134	1.60326	1.88742	2.87217	1.9005	2.2835	1.0964	2.36205	3.31294	2.86382	0.852953	0.458333	0.0199448	2.46457	2.85419	1.55801	0.782915	2.13087	2.87765	0.156307	0.268197	2.54597	0.992827	1.55595	2.27668	2.54636	0.706216	2.80149	1.79217	3.02725	2.36881	0.279135	2.27156	1.58163	3.42732	1.80295	3.24773	2.7049	1.90216	0.905193	2.15404	2.14845	2.57038	2.06414	2.26624
ENSMUSG00000029622	down-regulated	1.8929	2.6794	4.62708	2.25889	3.58897	4.1256	2.81356	3.59455	3.35428	3.04712	3.90985	1.18648	3.13476	3.99535	3.65816	2.94156	3.85494	2.82555	4.62096	3.24668	3.18426	3.3749	3.11917	2.18094	3.64545	3.03865	2.76871	3.06159	3.5951	3.48108	3.46343	3.47486	3.41777	3.67854	2.35593	3.703	0.0675558	3.6901	3.6883	1.7502	2.04062	3.44018	2.93396	2.67638	3.18077	2.60533	1.71268	3.53303
ENSMUSG00000029623	up-regulated	1.32355	1.17455	1.65023	1.8527	2.05739	1.65645	2.50589	1.27274	1.37175	1.95919	2.77186	2.90726	2.13552	0.229819	2.85183	1.93785	0.559373	2.03864	0.522419	0.81523	2.24738	1.23883	1.33333	0.192079	2.61094	1.60124	2.18329	0.711532	2.36551	1.29758	0.978606	2.48358	1.4073	1.27782	4.62708	1.21315	1.16265	0.64076	2.52844	2.77959	0.869634	2.80459	3.31697	1.23242	3.08355	2.44922	1.78566	3.19508
ENSMUSG00000029687	up-regulated	0.540391	2.52135	3.33104	4.0282	2.75205	1.39162	1.01025	3.4785	2.88533	1.43025	2.96233	1.74968	3.08623	4.049	1.48587	2.15651	1.16454	3.58602	2.26953	2.8884	0.763308	0.695087	3.05104	2.13428	2.61506	2.18235	1.91759	2.03573	2.94423	0.375771	2.89618	2.36517	1.86118	0.161437	3.46952	1.47601	0.34295	2.50419	1.85693	1.02966	0.849044	1.34534	1.38189	1.55928	1.39799	1.88025	0.96204	2.41134
ENSMUSG00000029701	down-regulated	2.95276	2.18883	2.95999	0.6293	3.67907	3.42434	3.54978	3.79976	0.799313	2.8916	2.88979	3.56788	2.84608	3.02702	3.77014	1.79729	1.24775	2.60266	0.512324	0.102081	3.6709	2.72853	4.264	1.53011	2.34932	2.99941	2.82872	1.44845	3.57692	3.30232	0.312478	3.88344	4.06446	2.27014	2.34977	2.6198	2.96254	3.56179	2.14411	3.21842	1.862	2.42925	2.56322	1.91259	3.16584	1.51198	2.00083	1.75338
ENSMUSG00000029718	down-regulated	2.69527	3.18028	3.25598	3.51754	3.37229	2.48606	3.10803	3.34207	0.288565	2.97975	3.39735	3.25729	3.52366	1.90524	2.09732	2.8958	1.85155	2.92322	1.758	2.67812	1.19814	3.14544	3.99228	2.51326	2.8678	3.26371	3.54776	3.78779	3.09814	2.56776	3.49877	2.8118	2.66347	2.18068	2.10976	2.78112	0.283231	2.69	2.96546	2.61872	2.69891	3.84229	2.22949	3.16949	2.79191	3.30404	3.04626	3.12732
ENSMUSG00000029752	down-regulated	1.43993	3.10105	2.91004	3.77527	3.33782	4.46958	3.12082	4.3489	2.49092	3.59742	2.01271	3.51284	3.53877	2.82395	3.74004	2.39278	3.24273	2.13543	3.27684	3.83421	3.29229	3.96369	2.37833	3.18583	2.89668	2.17888	2.7567	2.08699	2.80334	2.57468	3.04187	2.87686	2.97198	3.10027	2.09165	3.79821	3.41895	2.14404	2.73644	3.00663	3.33553	3.22428	2.68086	2.7742	2.82863	1.84364	2.67733	3.63883
ENSMUSG00000029761	up-regulated	3.67492	4.62708	4.62708	1.45911	1.69138	1.46006	1.51369	1.42308	2.83255	1.56451	1.70803	2.99422	2.11203	1.5073	1.73861	1.51874	4.19371	4.31767	1.57501	1.69208	1.69404	1.49813	3.15854	1.56366	1.7286	2.06687	1.55624	3.55692	2.7603	1.6893	3.84029	1.56755	3.87983	1.36924	2.96739	1.53509	1.63473	2.29353	1.71659	1.75668	2.22222	1.62925	1.81076	1.70173	1.73184	1.74215	1.72394	2.40942
ENSMUSG00000029769	up-regulated	1.28219	1.34441	1.55085	1.4101	1.91994	1.86319	2.02108	1.41344	1.38423	1.4701	2.0538	1.61362	1.57398	2.88897	1.63034	1.45654	2.49152	1.65036	1.5724	1.61943	3.22073	1.44255	1.73782	1.49079	1.49383	1.41032	1.44296	2.18273	1.29118	1.6897	2.51674	2.42919	2.0358	1.69446	1.59103	1.45436	1.43118	1.51956	2.30912	1.61622	1.59758	1.54198	1.80014	1.57557	1.59963	1.77779	1.72537	1.43423
ENSMUSG00000029777	up-regulated	0.01	1.90253	3.45591	1.92038	1.62422	1.05105	0.01	3.42068	2.79591	1.21044	0.296271	1.6405	1.81435	1.39342	1.51615	2.84234	2.42263	0.01	2.38803	1.29187	1.68851	2.26769	2.57585	3.26274	1.62232	1.50548	1.86782	1.7009	1.73437	1.81488	2.60607	1.55725	2.46017	1.93313	2.29917	2.76424	1.31299	1.42148	1.48937	3.44711	1.62491	1.36268	1.15148	2.32091	0.389873	1.95301	2.18549	2.01687
ENSMUSG00000029802	up-regulated	1.4701	1.07509	1.09295	3.07645	1.17898	2.52576	1.276	1.02352	1.40099	1.25918	1.35881	1.23701	1.10718	1.22417	1.31892	1.19133	3.1711	1.36012	1.12595	1.26783	3.09626	2.18121	1.38752	1.23804	1.29052	3.26081	1.21929	2.83194	1.1695	1.40494	1.25311	1.93786	3.97628	1.04143	1.55828	2.82242	1.44039	1.38291	2.83586	1.40848	3.12373	1.25643	1.46402	1.35635	2.0981	2.79258	1.76625	2.51161
ENSMUSG00000029826	down-regulated	2.98987	4.62708	2.47218	4.62708	4.52684	3.11096	3.27135	4.62708	1.40446	2.99782	2.20924	2.04625	3.71126	2.37851	3.55936	2.40942	1.33122	1.04242	3.90226	2.02579	2.36062	1.77333	3.71042	2.99635	3.55624	2.61758	3.70536	2.3901	3.79101	2.51108	3.73852	4.13296	3.3393	4.08371	0.811617	3.49357	1.97675	1.93665	3.00327	1.87099	2.91115	1.15011	3.38244	3.20448	4.09601	3.21402	2.08562	3.5021
ENSMUSG00000029836	up-regulated	0.01	2.26427	3.31643	1.44699	1.15956	0.652613	2.89703	3.10429	1.03645	1.04156	1.88548	0.86228	2.13736	1.29722	3.30712	2.24445	1.13744	1.90501	2.35848	2.0962	2.40007	2.50094	2.48037	4.26753	2.02078	1.0656	1.72959	2.1494	2.23025	0.849002	1.53827	1.14006	2.11418	1.44446	1.84621	0.563757	2.0375	1.75594	1.91498	2.04621	0.754028	1.68046	3.67869	2.22509	2.47195	1.38831	4.62708	1.35376
ENSMUSG00000029860	up-regulated	1.68958	1.64954	1.36875	1.57089	1.44527	1.55209	2.66024	1.55955	1.67318	1.52091	1.38566	1.30543	1.33103	1.61066	3.10132	1.50399	1.34876	1.55788	1.35183	1.29121	1.35185	1.52046	4.31968	1.46192	1.46908	1.58051	1.53244	1.43834	1.73873	1.4412	1.4169	1.59011	1.36141	1.73948	1.39387	1.51275	1.58234	1.47197	2.16317	1.31691	1.34195	2.0725	2.058	1.36631	2.08349	1.28325	1.31348	1.53744
ENSMUSG00000029911	up-regulated	0.01	3.07248	0.15705	0.765496	1.08892	2.33269	0.122002	1.79069	0.456076	1.74144	1.15229	2.84002	2.16094	2.54691	0.750924	1.86291	1.85969	2.39545	1.97677	1.41788	3.26667	1.90124	2.12341	2.24386	0.971298	1.11909	1.95795	0.614667	3.23899	1.76311	1.86092	2.32875	1.73588	4.35088	2.92433	2.20279	3.40869	1.65771	1.66741	1.4281	0.807224	0.719448	2.38498	1.6168	2.58274	2.3665	2.01354	1.87271
ENSMUSG00000029916	down-regulated	3.54216	4.58206	4.56086	1.9456	1.28544	1.32333	1.26378	1.24305	4.28865	3.72491	2.26767	2.19471	2.04768	2.72093	2.83786	2.35962	3.85179	2.32976	1.78162	4.03812	3.69318	3.03489	1.39691	1.38416	3.25043	1.64074	3.33315	2.3139	2.78001	2.0986	1.92774	2.78749	2.68371	2.50434	1.21463	1.50901	2.18768	2.87804	4.62708	2.16171	2.27595	4.54963	3.88376	2.32961	1.58531	2.22707	1.59771	2.21626
ENSMUSG00000029922	up-regulated	0.970233	1.61651	1.31964	0.457732	0.187134	0.01	0.626741	0.01	1.05155	1.38325	1.37789	0.300166	1.68286	1.42243	2.4385	0.01	1.53614	1.10853	1.09036	0.458588	2.06489	0.01	2.45403	0.5221	0.680399	0.99276	2.05455	0.769919	1.47553	1.72904	1.78794	1.54668	2.55663	1.69598	2.34359	0.371718	1.82512	1.12203	1.24737	1.6765	0.844253	1.30217	1.73437	1.75996	0.335956	0.96492	1.61248	1.56963
ENSMUSG00000030007	transiently_up-regulated	0.01	2.80484	2.71504	1.68356	0.00955031	0.77189	2.35001	1.99529	2.2447	1.55269	1.07247	1.94217	2.27397	2.41565	0.72832	2.68008	1.56859	0.928532	2.52793	2.35556	2.00409	2.02437	2.77011	0.286142	1.58893	2.31684	0.368387	2.29292	1.51767	2.3709	1.60204	1.32032	1.64965	1.74201	0.955201	2.1112	2.80741	0.952442	2.13853	1.14136	2.72326	3.61086	2.06474	2.42931	1.38108	2.02961	1.41488	2.82507
ENSMUSG00000030041	down-regulated	2.32316	1.9234	3.28813	1.78996	4.62708	1.82177	3.54651	4.62708	1.88227	3.12275	3.12349	3.93937	3.85981	4.62708	1.26341	1.69813	2.76022	3.45553	2.87622	2.07037	1.2992	1.70795	4.62708	2.85153	3.80751	4.62708	1.65472	3.73527	3.15939	1.33458	1.49665	1.58968	4.20484	2.12075	1.09007	4.54217	1.45828	3.99018	3.34045	1.93275	3.63553	1.43366	2.35998	4.3758	1.22169	3.19569	1.33772	3.13543
ENSMUSG00000030058	down-regulated	1.52494	4.62708	3.29172	3.67636	0.25364	3.07715	2.61849	2.65977	3.61327	0.514134	0.381115	2.61375	3.30809	0.147042	0.102657	2.79664	3.80082	1.05204	1.94613	3.26683	1.62742	2.71627	3.31429	2.37257	1.80738	0.246601	2.15809	2.16825	3.26887	2.97812	2.05734	1.89894	2.61643	3.40526	2.70486	2.51185	1.59084	2.02282	3.28772	2.06966	3.82837	1.50101	2.74559	3.16822	4.17368	2.18302	2.78789	2.68381
ENSMUSG00000030060	transiently_up-regulated	1.81727	1.73083	3.00532	0.767648	1.68258	1.82282	1.29919	2.19207	2.45229	2.50812	1.34721	1.98811	2.96862	3.95945	2.16181	3.16739	1.58502	2.32569	2.81835	1.80112	1.47392	2.32305	3.38278	0.654571	2.62819	2.92793	2.44915	2.68744	2.17218	2.00678	3.18775	1.58686	2.3827	1.83948	2.31131	2.57733	1.71161	2.01628	2.06794	1.59236	3.041	3.70266	3.18406	1.3456	1.99043	2.36786	1.72238	2.18677
ENSMUSG00000030067	up-regulated	0.01	0.616344	0.785549	0.707508	0.896879	0.697907	1.01283	0.553712	1.24633	0.997254	2.51537	1.10839	0.82948	0.930294	1.27844	0.84277	1.20132	3.24058	1.43427	1.17203	1.67155	0.791305	1.4792	2.18336	1.10731	0.834992	0.952744	1.21075	0.941565	1.37145	2.55062	1.13942	1.27886	0.491185	1.70311	0.914101	1.3713	1.3117	1.68448	1.45435	1.41253	2.21004	1.5559	1.31175	1.76424	1.34184	1.31824	0.852822
ENSMUSG00000030079	transiently_up-regulated	0.489434	3.54807	0.01	1.31715	1.91987	3.67594	1.84653	2.47554	1.50532	2.08545	1.16594	0.929628	1.55452	1.55057	1.57201	2.87633	0.447729	1.4714	1.42537	0.465571	8.22873e-05	1.39964	1.91983	1.68231	1.28904	0.348288	2.19945	1.46394	1.39186	1.84057	1.96142	1.54524	1.51744	4.21677	2.2216	0.806712	3.50054	0.01	3.15709	2.41131	2.73372	1.41711	1.68724	1.74571	1.4141	1.68359	1.60945	0.961102
ENSMUSG00000030086	up-regulated	2.44586	2.50772	2.36451	0.855944	0.934662	0.849063	1.03311	2.48035	1.21929	1.87593	1.83511	2.47058	0.877112	0.981107	3.05181	2.34527	2.92901	1.1479	0.893879	2.15911	1.12145	2.10776	2.4628	0.964149	1.96915	2.45496	0.980938	2.57805	0.911475	3.47694	3.34082	2.61452	1.31049	2.21889	1.35392	0.986217	3.44819	1.16046	2.30319	1.2161	2.93073	1.05234	1.27406	2.32405	1.17036	2.27467	4.62708	1.87463
ENSMUSG00000030088	down-regulated	1.97277	4.3406	3.5649	1.73825	1.69506	2.97693	3.67528	4.62708	4.62708	3.70266	1.6248	4.62708	4.62708	1.71522	3.99479	1.73061	1.62904	1.63448	2.1902	1.63294	1.73226	2.89638	4.62708	1.69618	4.62708	1.71303	1.70539	1.63359	4.26387	1.6366	1.6751	2.32104	2.02385	1.90273	4.1738	3.82619	1.6335	1.63213	3.77597	3.64791	1.73867	2.15217	1.5712	1.60813	1.59335	1.61311	2.17824	1.70797
ENSMUSG00000030188	up-regulated	0.708479	1.56104	1.09134	2.84506	1.86413	2.74931	2.54948	0.987855	1.35266	2.52667	2.74334	1.24101	1.11108	1.16628	1.32056	1.12243	1.86457	1.90649	2.07302	1.2708	1.31571	1.57757	2.46498	1.74448	1.75971	2.12402	1.77042	1.28872	1.08515	1.36891	1.74924	4.62708	1.32306	0.964249	1.5233	1.94449	1.37302	1.9173	1.70888	1.95298	1.38527	2.71951	2.2406	1.33866	3.01162	3.53679	2.00308	1.12815
ENSMUSG00000030265	up-regulated	0.815133	1.07146	1.06214	2.79602	0.507268	0.587464	2.0042	3.75477	0.820429	3.03731	2.12235	1.47085	3.17933	3.22913	0.543826	0.560042	1.10464	2.60726	1.62028	2.12735	0.995669	1.71256	0.805805	2.85079	2.10474	2.68558	1.75981	1.97783	1.97091	1.17337	1.87688	2.574	2.06347	0.903712	2.33314	1.24001	2.55379	0.639327	1.90192	2.2313	1.62505	1.57431	2.09128	0.746848	0.52721	1.23811	0.522614	3.22382
ENSMUSG00000030268	down-regulated	1.84922	3.58109	0.01	4.0681	1.95377	2.05799	0.971409	3.58113	3.81006	2.34572	2.86223	2.68652	3.96361	3.11896	0.929784	3.24399	3.29283	0.985315	3.61216	3.57287	3.11017	2.88603	2.99322	2.94528	3.03266	2.04274	2.6733	2.83039	2.98177	1.99683	2.38684	3.42988	2.50428	3.94662	1.95755	4.06707	2.41628	3.19377	2.9746	2.32309	1.69577	2.81997	1.6459	4.01607	2.32832	2.22027	1.60856	3.1882
ENSMUSG00000030283	down-regulated	4.54287	4.62708	4.62708	1.86613	1.80959	1.86512	1.8423	1.88375	4.62708	4.62708	1.73598	4.09747	4.15335	1.84324	1.71406	1.86385	1.73853	1.79182	3.28184	2.09668	1.73352	4.62708	3.96511	1.83633	3.49056	1.8504	1.8238	1.76449	1.90537	4.03072	1.78566	4.62708	1.73381	1.99679	1.6816	1.8243	2.12505	4.62708	1.73275	1.69933	1.72995	1.76948	1.69245	2.8023	1.7132	1.70495	1.81402	1.83931
ENSMUSG00000030310	transiently_up-regulated	1.33169	1.52767	1.2963	1.5018	1.41858	1.45335	1.65087	1.40612	1.76771	1.5045	1.5054	1.34512	1.28186	1.57951	1.39446	1.45732	3.12346	1.65955	1.31995	1.36424	1.45671	4.22237	1.32853	1.4638	1.51252	4.62708	1.54369	3.66698	1.65561	1.58315	2.10349	3.06349	1.48383	2.61373	1.66297	3.83559	1.72243	1.5923	2.91025	1.48528	2.066	1.44284	1.47796	4.24455	2.29907	1.4167	1.47531	4.62708
ENSMUSG00000030313	up-regulated	1.16202	1.54474	1.55445	1.57775	1.65464	1.56835	1.79742	1.4751	1.95643	1.73607	1.89051	1.733	1.57102	1.73022	1.8357	1.7195	1.80645	1.89981	1.58115	1.77168	1.85122	1.61555	1.90711	1.69172	1.78773	1.66127	1.72123	1.87301	1.66767	1.9511	1.73333	1.85928	1.86413	1.77071	2.14221	1.68985	2.00204	1.92472	1.79576	1.95003	1.94101	1.78824	2.00102	1.88655	1.91772	1.8754	2.77764	1.66031
ENSMUSG00000030342	down-regulated	2.64369	3.74584	4.62708	4.30025	3.42182	4.12023	3.15332	3.74685	3.39883	3.36948	2.06575	3.45336	4.62708	2.99296	2.47862	3.50225	3.3931	2.04873	3.92462	4.04045	3.22857	3.34973	2.29519	3.73366	2.64613	3.24947	3.34371	2.94457	3.13691	3.17957	2.97335	3.4934	2.5927	2.40181	1.35678	3.44332	3.07301	3.1461	2.82955	2.86725	2.73781	1.62933	3.09849	3.17379	3.13636	2.68446	2.34254	3.11283
ENSMUSG00000030413	down-regulated	2.51866	4.62708	3.93746	1.89184	1.8119	1.90446	3.53286	4.62708	4.62708	3.49606	2.2076	2.94812	4.47851	1.69914	3.75061	3.39734	3.73369	1.81741	4.56691	4.09367	3.98501	2.55467	1.38161	3.45012	4.56242	3.76377	2.70838	2.11574	1.77921	1.67861	3.23915	4.62708	1.61294	3.57691	1.08575	4.27515	1.28587	2.34207	4.62708	4.62708	2.01518	1.61287	4.62708	2.15678	3.53774	1.97534	2.52154	1.77138
ENSMUSG00000030431	up-regulated	0.951069	1.16183	1.10643	2.06312	2.25983	2.36345	1.30752	1.09879	1.40791	2.20211	1.98381	1.55984	1.10968	1.25914	2.80622	2.471	1.24869	1.3503	2.03341	1.43426	1.61334	2.23151	1.32551	1.25942	1.50564	2.37429	1.24035	2.71837	1.60466	2.92548	2.06824	1.74865	1.86427	1.15841	1.45745	1.74609	1.41535	1.34667	1.52006	1.51301	2.07469	2.06321	1.34618	1.30191	4.62708	4.20006	1.28191	2.14905
ENSMUSG00000030498	up-regulated	2.51875	1.5554	1.5543	1.57518	1.6236	1.56864	1.72433	1.50599	1.83172	1.67947	1.77999	1.67211	4.12529	1.6782	1.74059	1.61662	1.72239	1.8193	3.83113	1.69791	1.75278	1.61329	4.62708	1.66023	2.13007	1.63136	1.6705	1.74956	1.64007	1.82203	1.64954	1.76446	1.76168	1.53204	2.38353	1.64896	1.85986	1.97191	3.3841	1.86732	1.94955	1.69433	1.88765	1.77682	1.79691	1.76717	1.80313	1.62983
ENSMUSG00000030523	down-regulated	2.62989	1.97984	2.05423	4.62708	3.83726	3.51425	4.22121	3.8897	2.03038	4.62708	1.49987	2.89578	2.05327	2.92666	4.3889	1.89082	2.15893	4.62708	4.62708	3.48211	4.62708	4.62708	1.53457	1.79606	1.64124	3.21811	3.61828	4.62708	3.25754	1.49858	4.62708	3.09885	4.47267	2.20032	2.0253	4.62708	4.62708	3.12107	1.71068	3.03863	1.40731	1.98618	4.36274	3.31942	3.50803	1.57497	1.57987	3.38681
ENSMUSG00000030536	up-regulated	3.66353	3.56796	3.90715	2.99573	1.41546	2.34379	1.95932	0.708882	2.11074	2.55883	4.13779	1.13422	2.8222	3.41156	2.92345	2.36844	2.19594	2.18985	1.86035	2.02581	1.56659	2.46001	3.57822	2.08313	1.32661	2.5529	1.7953	1.6897	1.43563	1.80473	1.32705	1.16123	2.07596	1.8641	1.94885	1.44448	3.62675	0.969886	2.30895	2.68863	3.31335	1.72489	3.07357	3.24398	1.4577	1.2864	2.60179	1.78062
ENSMUSG00000030539	down-regulated	3.93054	1.35819	1.68472	1.38007	4.47812	2.58918	2.13493	2.58989	0.933315	2.05714	3.4945	1.48209	3.02688	3.03789	4.04538	2.85947	2.51295	2.85144	3.03097	1.02277	2.92572	3.42824	2.4408	3.30092	1.2678	2.8023	1.31529	3.88241	2.16445	3.28944	2.04271	2.86734	4.05145	4.10399	2.53373	2.95984	0.833218	1.40997	3.51446	0.889215	2.01715	3.44833	2.21012	2.09331	0.997898	3.88573	1.57709	1.95442
ENSMUSG00000030541	down-regulated	3.60708	1.1479	1.87148	2.51961	2.45527	2.09625	4.60184	2.77862	1.63791	2.41456	1.38856	3.11257	3.11172	3.25476	4.19558	0.081187	3.66583	0.756776	3.75084	2.94698	3.58426	3.05453	0.01	2.76883	2.23328	1.02708	3.21345	1.47053	3.09409	2.87551	1.78265	4.19844	2.54458	1.37702	3.40775	3.16984	3.1974	2.6586	3.61197	3.72166	2.40479	0.647483	2.66159	2.26575	2.78045	1.02964	1.2383	3.03583
ENSMUSG00000030559	down-regulated	2.77601	4.2048	2.05623	2.12506	4.06899	2.10126	1.79449	2.26386	1.60527	4.62708	1.57964	1.75961	2.01353	4.62708	3.83889	1.97398	1.66654	1.612	3.32973	1.70093	1.60596	2.03558	1.44335	1.89749	4.04486	4.62708	1.86714	1.65092	2.02474	4.62708	1.88418	1.95452	1.59045	2.26424	4.62708	1.9062	3.98557	1.59219	1.67314	1.4752	1.46908	4.52045	1.34867	4.62708	1.50147	3.836	4.62708	4.38699
ENSMUSG00000030560	down-regulated	2.92911	2.18095	4.62708	4.40185	1.80967	2.05742	1.68635	2.72826	1.4437	1.71068	4.01287	1.59508	1.84737	1.79263	3.5148	2.99584	4.06398	1.45185	4.29238	2.12955	1.3579	1.9236	4.25889	1.75171	3.12897	1.88141	3.61177	3.07989	2.00994	1.23668	2.03447	4.62708	1.35054	2.34214	2.37427	2.21871	1.30896	4.62708	1.41591	4.62708	2.76172	4.58909	4.44248	3.47053	2.54527	1.24445	1.30689	4.62708
ENSMUSG00000030603	up-regulated	1.34226	1.23324	1.47526	1.15327	1.241	0.321814	1.46101	1.87034	1.5243	0.678002	1.86447	1.70076	1.43728	0.425178	2.97216	2.08075	1.59397	1.51437	1.8994	0.937118	0.722608	2.26405	1.24958	1.44901	2.41974	0.01	1.82789	2.32545	1.7802	1.5993	2.63474	1.6764	2.60306	2.11684	0.01	2.50087	1.40533	3.24599	1.87329	3.09344	1.50841	1.12764	1.43114	2.35981	3.31146	1.70795	3.07915	2.19449
ENSMUSG00000030605	down-regulated	4.62708	2.32568	1.23546	1.2059	4.33312	3.23688	2.30242	1.50998	4.31685	1.9422	3.13764	3.01138	1.92381	2.46659	3.6732	2.22744	2.51862	3.80494	2.00328	0.997623	0.860953	2.85238	3.40615	1.62931	2.55622	3.00035	2.84514	1.98114	4.4406	3.41709	2.39651	1.68785	3.56837	2.60864	1.64267	2.31072	2.191	3.08284	2.63279	3.02965	2.32687	3.1183	2.54925	3.81662	2.78978	1.78017	2.86264	2.42056
ENSMUSG00000030615	up-regulated	2.20771	0.636947	1.14565	0.0789999	1.68292	1.20656	0.774936	1.54643	3.67879	2.17208	2.9148	1.15807	0.497365	2.32275	0.410035	0.707478	0.371253	0.35554	0.458963	1.72997	2.76142	0.78764	2.32335	2.70208	0.961245	0.318894	1.313	2.54154	1.23316	2.54746	1.89615	1.20864	1.31595	2.14434	1.17802	2.44403	2.91653	2.64379	2.24503	2.69192	2.20385	2.12237	1.39508	0.415319	0.714906	2.22528	2.16299	1.59471
ENSMUSG00000030619	transiently_up-regulated	4.54418	2.76305	3.09338	2.76933	3.25482	1.58195	3.04147	1.36495	1.34869	3.2836	2.54536	1.74439	1.93163	1.45032	2.05732	4.10564	2.62091	2.01301	2.40367	2.79808	2.71704	2.28227	0.943226	0.0382923	3.10016	2.94517	2.56617	1.75935	2.48353	1.16719	3.8114	2.88321	2.43839	1.88814	2.15421	2.11157	3.72733	2.59922	1.77879	2.17543	2.74879	1.66791	2.56615	2.29444	3.30561	3.04677	2.704	3.66797
ENSMUSG00000030647	up-regulated	2.81836	2.8105	0.496843	1.17874	1.59495	1.64951	2.8868	3.52356	1.48021	2.7115	3.02284	1.5846	2.86148	3.20093	1.85652	1.96256	2.39087	3.26426	2.37895	2.36997	3.55457	2.9838	3.14108	1.92693	1.69721	1.39128	3.65787	1.87904	3.85274	2.19644	0.619298	3.00889	0.626957	0.67445	4.13274	2.09091	2.98704	0.048176	2.38047	1.17604	1.86616	2.41111	2.05981	2.86961	0.583739	2.09287	1.02012	0.01
ENSMUSG00000030653	up-regulated	1.9387	1.86741	2.08942	1.92755	1.99819	1.93725	1.8104	1.96726	1.74251	1.93745	1.98365	2.09524	2.10885	1.86096	2.07742	1.95572	2.04369	1.84701	2.09002	2.08799	2.02016	1.9497	2.16969	1.97562	1.94521	1.89845	1.91303	1.98072	1.76611	1.92469	2.02186	1.83238	2.00937	1.80725	1.91215	1.9365	1.80152	1.90754	2.06546	2.02184	2.00465	2.0068	2.05379	1.99975	2.01507	2.06737	2.04481	1.95157
ENSMUSG00000030654	down-regulated	3.38879	2.80959	2.76092	3.12513	3.56372	2.1688	2.42177	3.32172	3.82311	2.32318	2.77536	3.26671	2.15717	2.26093	4.02071	3.99248	2.86287	1.52936	3.5541	3.34855	3.65459	3.01827	1.55965	2.71273	2.42679	2.5061	2.50333	2.23141	3.85636	3.398	2.82215	2.83403	1.90306	3.0584	1.02344	2.88879	2.15779	3.17425	2.93666	3.53016	2.62758	2.40878	3.40676	3.60626	2.11668	2.18882	3.04355	3.0927
ENSMUSG00000030669	up-regulated	0.715423	1.86037	1.10248	1.07657	1.16763	1.07079	1.24361	1.47118	1.36946	1.22449	1.37947	1.27718	1.13081	1.7675	1.35663	1.14356	1.31998	1.3481	1.12711	3.18877	1.35413	1.11766	1.44899	1.19501	1.27409	1.14458	1.20377	2.7866	1.11181	1.41776	1.21161	2.43398	1.37708	0.976017	1.58917	2.8281	2.36244	1.38858	1.31655	1.44514	1.43186	1.86354	1.50118	1.38054	2.89329	1.39007	1.37993	1.15142
ENSMUSG00000030671	up-regulated	1.82763	1.89847	1.81281	1.87857	1.85931	1.87375	1.94816	1.85192	1.99193	1.89187	1.89059	1.82991	1.80702	1.92112	1.84801	1.87452	1.85801	1.94497	1.81547	3.44278	1.87206	1.87401	1.81972	1.87215	1.89445	1.89899	1.8998	1.89667	1.95138	1.92019	1.85446	1.94628	1.87768	1.9178	1.94582	1.88723	1.97383	1.92403	1.84835	4.62708	1.88786	1.86761	1.87518	1.88386	1.88126	1.85624	1.86463	2.81048
ENSMUSG00000030672	down-regulated	4.30227	3.10016	2.43572	3.03275	3.06389	3.67858	3.55153	2.57117	3.99913	2.82481	3.55507	2.18192	3.08163	4.0205	3.20669	2.63185	4.13969	2.22795	3.09349	1.92536	1.75388	2.02212	4.37566	1.54342	3.36776	3.05185	4.40742	3.89388	4.34472	3.84894	2.58879	3.35037	1.25984	3.10736	3.88415	2.47615	3.47441	3.52469	2.42795	3.65152	2.81602	2.76509	1.74897	3.06947	3.07401	1.77267	3.21921	2.88504
ENSMUSG00000030677	down-regulated	3.40892	1.54209	4.01329	3.12709	1.01554	1.82644	3.69586	1.26611	3.58212	2.3392	0.985954	2.15082	0.806363	3.85505	1.6241	3.6542	2.15365	1.57433	2.80321	0.523084	2.78633	3.60967	0.521584	0.996598	3.61745	3.95208	3.10772	1.5001	2.41397	1.91692	3.56228	1.30123	2.39263	2.05958	1.79288	3.02139	1.7185	2.58434	2.99177	2.76284	3.70313	1.92024	1.84161	2.95376	1.83883	3.11613	2.78329	1.78314
ENSMUSG00000030689	up-regulated	1.35244	0.871409	3.11859	1.33596	2.23564	1.89578	1.25935	2.10217	1.32236	0.52867	1.65169	2.42558	0.411026	1.14304	1.07435	1.79769	0.956595	3.41511	1.69769	0.991302	2.45118	0.908556	2.2861	0.494704	0.822333	1.74413	3.76229	2.13118	2.17934	1.64002	2.5368	2.05559	1.26381	2.14763	1.27827	0.687337	1.88643	1.05179	2.37155	2.38315	2.52196	3.14369	2.99822	2.26807	0.520943	2.33902	2.75494	2.35874
ENSMUSG00000030693	down-regulated	2.19642	2.87037	1.83211	1.87984	1.95708	1.9108	1.76718	2.56128	1.67887	4.15111	1.63041	1.70018	3.17144	2.62506	3.33097	1.82203	3.97354	1.70985	1.81249	1.675	1.64435	1.84356	1.56583	1.80304	3.97037	4.62708	1.7815	4.62708	1.87906	1.62511	4.26103	2.32551	2.6719	2.02609	1.47627	4.62708	1.6222	1.63599	3.93171	3.00892	1.58537	2.97687	1.54273	3.66807	3.77339	1.60794	1.70306	2.42048
ENSMUSG00000030695	up-regulated	0.01	2.13325	0.01	2.23915	1.39587	2.59735	2.83957	0.753462	2.20925	1.92851	1.90622	2.55586	2.6286	2.77289	1.12291	2.41752	1.42319	0.01	2.67141	2.13966	1.30631	1.98165	1.30281	2.302	2.38723	2.2539	3.2351	1.74834	0.682553	2.08637	2.63764	1.66482	2.27255	4.59624	2.79928	2.53455	2.40749	2.95657	2.07832	2.38899	2.62596	2.40326	2.27539	2.53572	2.2182	2.91103	2.71369	2.70967
ENSMUSG00000030722	down-regulated	2.44042	1.92636	4.62708	1.70925	4.62708	1.7912	2.37937	1.80975	1.25263	3.29682	2.26926	1.68687	1.73176	1.51673	4.62708	4.62708	1.4672	1.43014	4.29426	1.51242	2.70966	2.6981	3.5809	4.62708	4.07739	2.04756	2.2245	4.06762	4.62708	4.41494	2.1767	1.40029	1.76036	3.32973	3.57765	3.23394	4.44466	1.82687	3.34788	1.6931	1.85427	4.62708	3.15986	2.46031	1.73784	1.41589	2.58529	2.38096
ENSMUSG00000030766	down-regulated	1.80715	1.44826	4.62708	1.42827	3.19174	1.43775	2.53808	1.5553	0.972684	2.18418	3.34257	4.25584	2.63746	2.60953	1.25259	3.26694	1.23928	1.76207	1.48254	2.23538	1.1877	4.62708	1.19879	3.82813	1.23512	3.04186	3.3719	2.19516	2.76703	1.963	1.55379	3.40882	4.62708	4.16112	0.886697	4.62708	3.29777	4.47488	3.58452	1.64974	4.09765	2.96326	1.9864	1.805	1.88336	3.02571	3.33978	1.87981
ENSMUSG00000030774	up-regulated	3.47055	1.04517	1.1385	2.39465	1.11015	1.55714	1.40431	1.26641	1.27054	1.1012	1.15367	1.16898	1.13683	3.17572	1.20868	1.2363	1.20155	3.44243	2.33941	1.16144	3.32819	2.54658	2.99413	1.37035	1.12785	1.45148	1.08998	1.82982	1.02817	2.69284	1.14126	1.94802	3.4247	1.77583	1.15713	1.41242	1.11521	1.13491	2.77596	1.451	1.73706	1.13049	3.23999	1.18537	1.15843	1.17059	3.71268	1.09752
ENSMUSG00000030795	up-regulated	1.71475	0.944987	2.90241	4.09698	2.33794	1.32543	1.60521	1.28099	2.17781	1.5972	2.21265	4.56279	2.07462	1.39202	0.451791	1.58148	4.62708	4.24706	3.1388	2.76837	0.961042	1.73557	0.38451	3.51676	1.88946	2.1032	2.226	2.94831	2.94882	0.812448	1.79412	2.51016	3.59701	2.07227	2.08692	3.76703	1.44941	2.24035	2.45119	1.93315	2.04315	2.38927	2.05009	0.549984	0.546053	3.39204	4.2298	1.42001
ENSMUSG00000030796	up-regulated	0.0746592	2.1108	3.24566	2.54371	3.11723	1.68936	3.0225	2.10605	1.19772	0.53196	2.13312	1.30494	0.766916	3.0683	2.57318	0.175783	0.853331	4.38352	1.44591	1.37052	1.20422	1.60915	1.15873	4.62708	3.14367	2.74846	0.160694	1.61911	1.10918	2.38009	1.94939	1.92664	3.39379	1.5422	1.81259	1.79669	0.302575	1.53017	2.17632	3.63574	1.50577	1.12502	3.0037	1.27826	2.1569	2.03508	0.806416	2.45902
ENSMUSG00000030825	transiently_up-regulated	0.058549	2.83702	2.90475	1.93618	0.844694	0.519349	1.47548	2.74191	1.54681	2.7978	2.6138	3.18404	3.2428	3.43139	1.16209	0.490147	1.79298	0.656875	0.235402	0.727406	0.935803	3.10728	4.19528	0.390816	1.78611	1.01867	3.55578	1.89554	3.4811	2.09667	1.82339	1.33144	1.54431	2.05273	3.70152	2.56792	1.56549	0.612805	3.16968	2.65674	3.31021	0.889358	1.4208	2.98466	0.600955	1.69681	2.7135	1.83605
ENSMUSG00000030844	up-regulated	1.80528	1.95967	1.82325	1.88083	1.87027	1.87604	1.95644	1.85048	2.00556	1.90404	1.91456	1.85119	1.81957	1.92842	1.87429	1.88222	3.54327	1.96143	1.82751	1.86007	1.89588	1.87981	1.85564	1.88396	1.91011	1.90446	1.90965	1.91615	1.94942	1.94425	1.86919	1.9595	1.90162	1.90877	1.98039	1.89662	1.99363	1.94553	1.87157	1.91186	1.91605	1.88539	1.90979	1.90856	1.90869	1.88427	1.8911	1.89552
ENSMUSG00000030884	down-regulated	2.77967	1.23881	3.78536	0.01	3.16205	2.23689	2.50036	3.46935	2.46837	2.33221	2.85141	3.04628	1.89115	3.33481	1.84636	3.71985	3.01533	3.60988	2.60707	1.32231	2.36294	4.52196	1.77555	2.46948	3.41101	2.42823	3.33857	0.834546	3.23612	1.37562	2.21586	2.03711	2.8464	1.68624	0.583986	3.70901	2.78955	2.71053	2.2771	2.90512	3.2746	3.48476	1.18792	2.27762	3.08886	2.09779	2.57146	1.37636
ENSMUSG00000030894	down-regulated	2.93877	2.15061	1.12993	3.15858	2.5931	0.972711	2.27532	2.57676	2.83603	2.12958	2.2962	2.28264	1.23796	3.32267	3.75656	0.891134	3.58042	3.31427	2.09037	3.0448	4.62708	3.35397	4.36379	1.79294	2.43224	2.56118	3.89957	0.684855	2.99418	2.67957	0.910778	1.33882	3.71131	4.62708	4.55144	2.2991	3.94391	2.80797	2.16589	4.62708	2.99615	1.6156	0.807065	3.83992	3.81301	0.78625	2.84788	1.31993
ENSMUSG00000030897	down-regulated	2.66586	4.62708	2.08562	2.1344	2.00425	2.14148	1.91612	4.45677	1.74997	4.62708	2.64308	4.62708	2.07249	1.97581	1.77912	2.04062	4.62708	1.80747	2.96161	1.81469	1.74788	2.07647	1.60601	1.98348	3.4046	2.04398	1.98724	1.78958	2.09968	1.66895	1.94227	1.8282	4.62708	2.28161	4.62708	1.98992	1.66454	1.73773	1.79542	2.92181	1.66311	4.62708	1.56844	1.71353	1.66717	1.7366	4.03842	2.05747
ENSMUSG00000030930	up-regulated	1.81403	1.85805	2.10243	1.93356	2.03396	1.94123	1.87354	1.94527	1.84848	1.99288	2.09048	2.16352	2.12865	1.90791	2.17564	1.98387	2.12999	1.94476	2.11128	2.1675	2.11813	1.96924	2.29788	2.02079	2.01716	1.92753	1.96178	2.04462	1.78559	2.04495	2.07211	1.91641	2.11035	1.78085	2.08992	1.97767	1.92663	2.0182	2.15038	2.15026	2.1288	2.07627	2.20064	2.10678	2.133	2.17688	2.15117	1.95599
ENSMUSG00000030934	up-regulated	1.94567	3.10932	4.35373	2.00669	1.39652	2.344	3.72694	2.86931	3.83252	2.23688	2.8906	3.32992	3.54306	1.03622	2.74061	3.49617	2.19233	1.78732	3.60142	2.0861	1.35921	4.3955	0.100782	3.61683	3.47872	2.05762	2.40634	1.73571	1.51891	1.7571	2.46146	2.67786	1.48546	3.08755	3.44615	3.36332	1.3866	2.70173	3.91296	3.02677	2.18544	2.74764	1.49347	4.05175	4.15696	1.28391	3.49351	2.7257
ENSMUSG00000030946	up-regulated	1.02392	3.86312	0.980912	2.12432	1.60806	3.38309	2.06249	4.43557	3.05431	3.15821	2.39587	2.56034	1.80384	1.93028	0.934143	2.17649	4.04162	3.6477	2.8119	2.998	4.00285	3.45141	2.46542	4.1736	3.02984	0.936728	2.10479	1.78681	0.945998	3.32658	2.44767	3.44771	1.76512	2.86461	4.62708	2.3159	1.02359	3.41512	3.958	3.45961	1.73412	2.59447	2.77325	2.24443	1.83345	0.952687	3.31429	1.97022
ENSMUSG00000030956	down-regulated	3.91097	1.93431	2.46148	4.62708	1.70745	1.90277	3.94129	2.04196	2.58032	3.6179	2.52629	3.19621	1.84839	3.22876	1.44871	1.75831	3.3467	2.15576	1.84468	2.02331	4.62708	1.79337	1.63624	1.68175	1.5256	1.73267	4.62708	2.7114	1.74143	3.4271	3.12724	4.01929	1.47186	2.06072	4.62708	3.0287	4.62708	3.39124	4.62708	2.61623	3.4264	3.77865	3.94505	1.3346	1.2809	1.35002	1.98353	4.62708
ENSMUSG00000030967	up-regulated	3.77776	1.42628	1.35548	1.79216	1.36451	3.39101	1.50115	1.6314	1.43764	2.15781	1.58459	1.57918	1.52159	2.70441	3.73422	2.81432	2.53785	4.62708	1.37835	1.53631	1.56231	1.77729	1.71687	1.38905	1.43251	1.76998	2.28905	1.5262	1.18484	1.55253	3.52969	1.3998	1.5492	2.56389	1.90318	2.29042	1.52642	1.56114	1.65229	4.04687	2.88266	1.4616	2.11188	1.63834	1.69233	2.41059	3.08379	1.34978
ENSMUSG00000030970	up-regulated	1.60871	0.260135	0.01	0.01	2.8313	0.314625	2.34251	1.65316	2.98964	3.10431	1.32252	1.17504	2.80161	1.26817	2.52733	0.407514	2.36069	0.913065	1.32483	1.45492	2.0815	2.01806	3.43142	2.80938	1.47466	0.84128	0.01	1.92548	3.07808	2.26657	1.61164	4.0269	2.4965	0.01	2.02973	0.150295	2.26697	0.362489	2.70454	2.77122	1.30913	0.819914	0.728583	1.12163	2.44079	2.15757	2.6565	1.94342
ENSMUSG00000030987	up-regulated	1.68128	1.69248	1.55474	1.65266	1.60273	3.56872	1.70676	1.63665	1.73549	1.63346	1.5922	1.53638	1.54138	1.68113	1.53888	1.62998	3.78212	1.67571	1.55216	1.53766	1.57292	1.63587	3.50884	1.62492	1.6244	1.66371	1.9318	1.61387	2.67841	1.62355	1.60856	1.78172	1.57851	1.73277	1.61549	1.63787	1.69532	1.63632	1.54957	1.56372	1.57506	1.58853	1.53979	3.03036	1.57056	1.5418	3.29997	1.64747
ENSMUSG00000031007	down-regulated	4.09618	3.63939	4.14466	3.46798	1.42971	3.13642	4.1036	2.78657	2.47507	3.13934	2.1818	0.226935	3.65217	2.88924	2.54158	3.43165	2.22644	2.75522	2.77551	3.11327	3.76046	2.87322	2.77916	2.7613	2.77258	0.622289	2.06009	2.93043	3.20729	3.45481	2.67526	2.33112	3.88021	2.16286	3.32861	2.18043	1.71254	1.14155	2.64597	3.0165	3.97621	2.75842	2.61886	2.49299	2.47731	2.83482	2.32495	3.09661
ENSMUSG00000031059	up-regulated	2.78098	2.29987	2.58508	1.96812	2.5583	0.651634	0.962564	3.78049	3.89013	0.989588	3.08321	2.19262	2.64398	1.38233	2.58104	1.91588	1.68936	2.62446	1.38623	3.81579	2.63751	3.68631	3.5739	1.7338	3.8577	1.56856	2.53666	2.24674	2.01944	2.85456	2.35968	1.86462	2.08672	1.96216	1.75662	2.3053	1.26927	3.3593	1.71859	2.65372	1.24085	1.25863	3.19534	1.65796	1.52083	3.21082	2.14089	1.79863
ENSMUSG00000031073	up-regulated	1.71397	1.90725	1.74592	1.87431	1.84911	1.86378	2.03905	1.80848	2.14575	1.92303	1.94344	1.80484	1.73737	1.97772	1.85444	1.87612	1.86911	2.04814	1.75493	1.82392	1.90243	1.87125	1.81125	1.87899	1.93557	1.92549	1.9359	1.94797	2.02597	2.00866	1.84588	2.04464	1.91501	1.93829	2.08565	1.90737	2.11811	2.01204	1.84917	1.93618	1.94574	1.88078	1.93052	1.93009	1.92976	1.87596	1.89132	1.90552
ENSMUSG00000031095	down-regulated	4.62708	3.76076	3.73357	1.24886	4.20097	3.09103	4.23804	3.95084	3.2456	3.02163	1.9849	1.21211	3.7057	1.55852	3.24064	2.71975	1.64398	2.0079	3.04684	2.31126	2.32839	2.28324	2.9749	3.34919	2.16227	4.50976	1.37147	0.920388	2.50983	1.9048	2.55475	1.8273	3.49434	2.90117	2.21338	0.639257	3.26899	2.0378	4.08452	4.18609	2.97377	2.09886	2.19051	3.48867	2.56167	3.04439	2.27921	2.62136
ENSMUSG00000031146	down-regulated	3.10472	3.43315	2.31757	3.84227	2.86969	2.85833	4.12503	3.25049	3.81311	4.18405	1.53749	2.68552	3.83043	4.62708	1.25363	2.44656	2.70621	2.93767	2.81188	2.62931	2.10717	3.11963	3.1342	1.41541	4.14848	2.65165	2.1875	3.69615	3.65796	2.80514	4.18985	2.16248	0.01	1.399	2.13144	3.75242	3.73535	4.20363	2.555	3.40445	4.62708	2.79338	2.35764	3.04124	2.85674	1.57209	2.39692	1.25618
ENSMUSG00000031154	up-regulated	3.32398	0.330614	0.563021	1.74917	0.953536	3.11558	0.568579	1.82236	1.97237	2.54717	3.47527	1.33524	1.385	2.27512	0.871439	1.83504	0.805772	0.698107	1.49244	1.95656	0.82953	1.16656	1.03829	1.26521	3.95096	0.480938	0.913071	1.65586	0.691034	3.37978	0.74205	1.72312	1.87648	0.260426	2.54731	1.87727	0.767049	1.31024	1.99225	0.977935	1.81526	1.409	1.80251	2.55802	1.62436	2.22817	0.869541	1.60929
ENSMUSG00000031155	up-regulated	0.746822	0.952747	0.963149	0.967498	1.36126	0.974609	1.44014	1.37548	1.9646	1.06123	1.14046	1.06116	0.971494	1.0512	1.11135	1.57883	1.92357	1.82621	1.29917	1.93334	1.11723	1.37547	1.61865	1.10149	2.09975	1.82023	1.80275	1.11447	1.0087	1.17601	1.1918	1.14086	1.12948	1.4406	2.14576	1.04869	1.88698	2.12425	1.81481	1.57716	1.16807	1.06913	2.29335	1.13956	2.32316	1.13211	1.73275	1.0681
ENSMUSG00000031160	transiently_up-regulated	0.647005	1.1494	1.01005	1.14736	1.18973	1.12972	1.48503	0.999766	1.73772	2.12444	1.47676	1.2159	1.01633	1.37172	1.34867	1.2036	1.33721	1.58047	1.04101	1.26626	1.4058	1.17672	2.23642	1.24863	1.38209	3.9087	1.32581	1.44048	1.73403	1.58799	1.79876	1.54278	1.42829	2.4012	1.82106	1.273	1.73149	2.31041	1.30987	1.52076	1.52183	1.31014	1.55896	1.83416	2.28461	1.40215	1.4129	1.24616
ENSMUSG00000031168	down-regulated	3.44652	3.485	1.39379	2.65416	4.62708	1.60372	3.90943	2.00174	1.94394	1.67913	2.67492	2.04677	4.57051	2.80332	2.7353	3.54268	3.85871	0.798686	4.62708	2.71705	1.62521	1.61087	0.905101	2.20587	3.35333	2.05967	3.21061	4.40262	2.11078	1.78042	3.90373	2.80501	1.39425	2.32704	1.96755	4.07589	0.751002	1.83605	3.01175	2.80665	4.3942	1.01006	3.78902	3.63412	2.52149	3.17285	2.0122	1.93228
ENSMUSG00000031169	transiently_up-regulated	1.31747	1.32046	3.77012	1.37104	1.41437	1.36601	1.31892	1.37203	3.09614	3.00444	1.43644	1.48364	1.47936	4.62669	2.94943	3.37575	2.63603	1.37355	1.48217	1.4843	2.52501	1.82815	1.55825	1.40551	1.46034	1.71686	1.39713	1.42513	4.15096	1.40854	3.32258	1.34039	1.4652	1.27885	3.36296	2.53835	1.36065	1.40876	1.47376	1.46746	1.45583	1.43368	2.9557	1.47039	1.45912	1.48536	2.84727	1.38336
ENSMUSG00000031197	up-regulated	1.89525	2.50841	0.01	2.6547	1.76339	4.17895	3.0022	2.74405	2.58199	1.76069	0.01	3.69692	1.32572	1.43432	0.734153	2.35256	2.64343	1.617	2.45734	2.58068	3.71186	2.07742	1.96196	4.09009	3.7398	1.90417	1.96207	2.07729	2.83317	2.93306	0.01	1.53078	2.91979	1.19207	2.21987	2.63279	1.67173	2.20714	1.78594	0.702807	2.49568	2.12326	2.43805	1.05992	2.37642	2.04292	2.06933	3.07816
ENSMUSG00000031198	up-regulated	1.65146	1.56075	4.62708	0.84666	0.906748	2.55513	2.1862	2.9722	2.21955	4.19418	0.996582	3.72697	2.88254	0.903101	1.00355	2.16185	2.08635	0.976537	1.27145	4.23067	2.64592	1.01424	1.03698	0.917288	2.15564	2.38575	2.99189	2.64893	2.63024	1.84011	2.97864	3.41938	3.33357	0.793377	1.09657	0.898417	3.05915	0.998406	2.32936	1.02999	1.03801	2.06928	2.29122	1.60416	1.01433	2.41442	1.6146	1.99196
ENSMUSG00000031245	up-regulated	1.3544	1.4142	1.49035	1.63503	1.48103	1.86937	1.5039	1.43283	1.45934	4.4173	1.52593	1.74821	1.69114	1.45117	1.68774	1.46417	3.18201	2.71678	1.49618	1.72813	2.12949	1.4566	1.59153	1.54231	1.55348	3.29627	1.46665	3.10729	1.47066	3.78064	2.82903	3.46963	1.52895	3.39141	3.23664	1.46786	1.48866	1.81456	1.78574	1.55123	1.54359	1.57222	1.57265	2.68002	2.72599	3.31141	1.98403	1.45776
ENSMUSG00000031278	up-regulated	0.693516	1.00845	0.950272	1.06964	1.04051	1.55497	2.4352	2.99233	1.39163	2.21174	2.07043	1.68446	1.53418	3.22085	1.27167	1.05064	1.88117	2.92805	1.15032	1.28539	3.03228	1.75554	1.15988	1.56062	2.62592	1.06989	1.70917	1.19228	1.11666	1.33405	1.84886	1.66499	1.18013	1.5529	1.42007	1.28656	1.37778	1.26736	1.12772	1.36579	1.40303	1.86459	1.26421	2.81688	1.24044	1.17831	3.83148	1.63331
ENSMUSG00000031297	transiently_up-regulated	0.159204	0.764057	0.01	2.63118	0.99768	0.646788	1.08026	0.01	0.507667	1.05957	0.379465	0.848302	2.42498	1.04678	0.997108	0.01	0.954335	0.382528	1.75452	1.88243	0.310789	0.01	0.397454	2.7274	0.764379	1.52938	2.53074	0.283735	2.94307	1.92533	0.85037	1.11642	2.14753	0.973148	0.783441	2.483	0.575801	1.98185	2.60403	2.63078	1.97592	0.998556	1.54971	3.20781	1.15904	1.14533	0.820663	1.9408
ENSMUSG00000031299	down-regulated	4.18922	0.906545	1.91904	2.81672	2.65966	2.87585	4.10746	2.22553	4.0438	2.07018	2.99826	1.06536	1.38928	3.32678	2.69336	2.16787	2.22543	0.280045	3.05024	3.94941	1.73829	3.76273	1.45495	2.97785	1.97228	3.7224	2.4695	3.36103	2.78305	1.72481	3.28899	3.03094	1.92093	3.12888	4.06259	2.04715	4.04657	1.43578	2.85348	3.14685	3.19453	3.29884	2.08685	3.19086	2.51606	2.41828	2.60571	2.93997
ENSMUSG00000031311	transiently_up-regulated	0.917428	0.737035	0.01	1.64499	2.94353	0.830307	2.32081	0.934321	2.51763	2.02636	2.40008	2.22347	0.526033	0.900174	2.53968	1.64934	2.28692	3.17019	2.606	0.641043	2.22384	3.1975	0.936692	1.08832	3.21241	1.81488	2.69971	2.77301	1.17988	1.12182	1.29998	1.48667	1.31286	1.11808	2.00341	2.04626	2.61623	0.802792	2.92845	2.39	1.70588	2.46723	2.07608	2.36755	2.21091	2.64792	3.14482	0.251169
ENSMUSG00000031325	down-regulated	2.8447	2.91766	1.70868	1.68299	1.73063	3.47374	1.8444	3.52352	3.78226	4.08832	1.84803	2.3722	1.77287	1.69721	2.98211	2.85089	1.68288	1.64676	3.23184	4.62708	1.90032	1.68341	1.70965	1.68149	1.66974	4.04347	1.70119	1.66699	2.64513	1.91174	1.68807	2.43204	1.67345	2.18723	4.62708	3.71879	1.63232	2.48263	1.94459	4.62708	1.88607	1.68078	1.66968	4.62708	1.67025	1.68117	1.79846	1.82927
ENSMUSG00000031347	up-regulated	2.21938	1.47923	2.05942	0.42335	3.02305	2.13334	0.304408	2.91721	1.67593	1.04207	2.75998	2.18457	2.39509	1.26756	0.554043	1.66124	2.3784	3.10987	1.36957	2.94249	1.38265	2.20178	0.680551	4.44259	3.0173	2.06381	3.68299	1.4171	1.69683	1.12851	1.74332	2.47188	1.69999	0.975851	0.487949	3.27794	2.07268	1.11473	2.29908	1.14006	1.79048	2.34645	1.79821	2.89635	1.5691	1.99794	2.15634	1.53154
ENSMUSG00000031353	down-regulated	4.35907	3.10131	3.0084	0.752232	1.24056	1.94705	3.82416	1.89832	2.54954	4.54375	3.86134	3.01923	3.13541	4.12735	2.65174	2.15455	3.38591	1.80401	3.49168	2.04516	2.08038	3.55944	2.73644	1.47874	2.28622	3.31764	2.90776	3.13311	3.94388	1.72699	0.599124	3.47452	2.8127	4.2419	2.59614	2.32401	2.73667	2.53802	2.83745	0.940417	2.93711	3.5087	2.63548	3.08836	1.86531	1.5389	3.71902	1.98686
ENSMUSG00000031381	down-regulated	3.73921	1.66069	4.62708	1.58571	2.91367	3.64092	3.39233	3.89986	3.69446	1.43076	1.95449	3.15768	2.72548	4.57484	2.58214	1.39022	1.74723	1.63468	3.80004	4.32592	1.22512	4.62708	1.1807	1.3429	2.30593	3.5058	1.82499	1.21228	1.40311	2.14583	4.62708	1.45878	2.01286	3.56468	2.20797	4.62708	3.89375	4.54755	3.59641	3.79617	3.74469	3.3755	1.45316	3.39694	4.07778	4.58832	1.90228	3.15396
ENSMUSG00000031383	up-regulated	0.697896	1.07971	3.37055	1.11587	4.25119	1.0943	1.33285	0.999792	2.14844	1.25772	1.40266	1.23569	1.07619	1.97546	1.33793	3.29824	2.38195	1.42821	1.08833	1.27425	2.14745	1.13879	3.93297	1.21863	1.30713	1.97768	1.2612	3.58194	1.59282	1.48979	1.22593	1.44474	2.73157	1.04954	1.65658	1.21279	1.53333	1.96998	1.32145	1.45606	1.46122	1.29972	1.50188	1.39685	2.20861	2.66219	1.37677	3.10166
ENSMUSG00000031387	down-regulated	4.62708	3.56862	4.62708	4.62708	2.06989	2.58152	2.79917	4.13795	4.60722	3.53974	3.07808	2.78958	2.25141	2.71066	4.23318	3.2757	3.31758	2.7382	2.13812	3.64573	4.12829	2.32428	1.90894	3.40563	4.211	2.76782	1.88079	1.31934	1.759	2.72849	3.00742	3.03141	2.56879	2.5572	3.15444	4.31997	3.82619	3.92491	4.49499	3.3148	4.60904	2.45881	4.53325	2.08509	1.91517	3.69967	2.59886	2.05089
ENSMUSG00000031402	down-regulated	2.92717	1.61607	1.46118	1.40206	1.78018	4.43519	2.41105	1.41121	4.37476	4.14764	4.09758	1.46728	3.94159	3.91665	1.46573	1.46604	3.33369	4.06182	1.65993	1.50067	3.37572	2.55947	1.50098	4.62708	2.41447	1.6345	4.43827	4.2072	3.07209	3.72803	1.57253	1.39854	3.53968	3.17533	1.42222	1.59842	2.23358	1.41079	2.02115	1.46915	4.62708	3.22879	1.465	3.36919	4.47864	1.48685	2.55418	1.40487
ENSMUSG00000031447	down-regulated	4.62708	2.6599	3.56866	1.13533	2.24938	3.16346	3.62696	0.01	2.83391	2.97562	2.92538	2.45962	2.01864	3.19683	4.02307	3.26119	2.8431	3.19718	2.3056	2.19908	3.39724	4.33374	3.5823	3.52432	2.90282	1.98986	2.82139	2.91824	3.52237	1.58272	2.14601	3.02026	2.68586	3.8175	2.58091	2.95416	2.16719	2.99049	2.78838	4.02384	2.33355	0.985223	2.33459	2.93612	2.92003	2.93508	2.7092	1.22194
ENSMUSG00000031479	up-regulated	2.84897	2.61427	1.72399	0.825374	1.78974	1.45878	0.844595	1.91853	1.80294	2.80651	2.31859	0.777579	1.87515	3.5556	2.58472	1.77389	0.799789	0.844239	2.22552	1.0068	1.62654	0.824735	2.66591	1.88332	0.820392	3.15389	2.40508	1.49564	1.20045	2.55832	2.71983	1.63568	2.58672	2.69739	1.879	0.815723	1.31289	1.07602	1.40463	1.00672	2.47346	2.0274	1.54622	0.890857	0.804738	1.77527	2.6211	0.820884
ENSMUSG00000031490	up-regulated	1.64478	2.17355	0.01	2.37502	2.52206	2.18396	1.9958	2.2368	0.709214	1.27528	1.75723	1.26535	1.72202	0.600535	1.55905	1.08633	2.17264	2.17292	2.66206	1.54528	0.182882	1.22665	1.19792	2.44045	2.22591	0.0660377	2.62794	0.305505	2.18038	2.24947	2.32102	1.30864	2.41388	1.00786	2.32817	2.87495	1.02792	1.86354	1.87341	2.7105	2.20925	2.76214	2.30699	2.40719	2.27773	1.89815	1.23894	2.28489
ENSMUSG00000031530	up-regulated	1.36491	1.56241	1.64674	1.60233	1.67066	1.6005	1.68422	1.55873	1.7495	1.99255	1.79811	1.7492	1.66297	1.6644	1.80061	1.64841	1.77218	1.75479	1.66197	1.76837	1.78899	1.63146	1.87354	1.68349	1.72666	1.63895	1.67784	1.76118	1.59553	1.81123	1.70182	1.72681	1.79241	2.86976	1.91422	1.66854	1.79611	1.7903	1.7739	1.84514	1.83396	1.73413	1.88516	1.8016	1.82457	1.81936	1.80916	1.64781
ENSMUSG00000031548	down-regulated	1.94961	1.65714	1.26055	2.34244	1.6906	2.30485	2.39316	4.55389	1.30635	1.66793	3.87421	3.53146	2.70749	1.38931	4.62708	3.60693	4.57685	1.29593	2.83602	4.56405	4.62708	3.19047	0.738964	2.31663	4.02213	3.20106	4.56327	2.48303	2.5993	2.65557	2.69561	1.45311	2.95701	1.72554	1.11591	4.17537	2.71658	2.85202	2.814	3.00956	2.85305	3.34191	0.824077	4.23693	2.81599	2.44992	0.954176	3.20207
ENSMUSG00000031562	up-regulated	0.626591	0.936939	3.76603	0.885776	0.849471	0.895079	1.16291	0.774213	1.41817	0.972868	1.03151	0.78257	1.3819	2.52229	0.868015	1.79936	2.55296	1.18317	1.95663	0.815386	2.35585	0.882939	0.807696	0.899589	0.995886	0.972704	1.01341	2.58657	1.1851	1.13696	0.859147	2.12126	0.993479	2.96436	2.33307	0.945135	2.22227	1.12647	0.871847	1.00582	3.2056	0.906338	0.99952	1.43732	0.993706	1.91148	1.79173	1.95985
ENSMUSG00000031584	down-regulated	0.826248	4.32473	2.89366	3.43767	1.77486	4.03143	3.13687	3.57602	1.50422	2.58126	3.0169	3.34327	3.7204	3.11649	2.4576	3.37422	1.45201	3.51071	3.50601	3.10885	2.85903	2.60323	4.13601	4.06974	2.95821	3.15418	3.64003	2.89051	3.26437	3.21832	3.07698	3.3886	3.33218	2.72113	1.16053	2.91687	1.90678	1.24224	1.99573	2.54511	1.37427	3.14778	3.16071	2.59846	3.13722	3.76383	2.87894	2.97314
ENSMUSG00000031604	up-regulated	0.01	1.20762	3.06728	2.07828	2.73769	1.78656	2.01784	3.59064	0.023441	2.06661	1.89783	2.31889	2.19041	2.34179	1.63692	2.69377	2.36182	1.76699	2.9033	2.0437	0.740233	2.14613	1.98299	1.9447	0.916079	1.78282	1.68436	2.54451	1.76691	1.32429	2.48315	0.496735	1.07908	3.36909	0.976054	2.89255	0.112754	1.99613	2.03023	2.3115	2.21302	1.23415	2.04445	1.6458	1.66773	0.994604	1.36123	2.73329
ENSMUSG00000031609	down-regulated	3.05644	3.36967	1.59351	2.72457	3.28435	3.64204	2.27741	4.30948	1.13537	2.56113	0.606305	3.28153	2.64032	2.02077	2.06741	3.80702	1.78908	2.95519	3.09116	1.33523	3.23511	1.58903	3.19264	3.70845	2.16695	4.12983	0.985255	3.36272	2.49878	3.09842	3.46161	2.76996	1.94793	2.23053	2.98687	3.13258	0.909054	2.84099	1.34135	2.76034	3.55137	3.62728	1.45361	2.62613	3.80015	2.53297	2.71374	2.73266
ENSMUSG00000031628	up-regulated	1.41169	2.25656	1.11725	1.27994	1.17983	1.29752	2.28776	1.29504	1.34824	1.57372	1.11632	1.05144	1.09124	2.65773	4.62708	1.22882	1.09962	1.2571	2.38396	1.04614	1.10489	1.25752	2.58592	2.54952	2.97978	1.28267	1.24727	1.18074	1.41991	2.66165	3.87196	1.28606	2.67749	1.51171	2.56721	1.2774	1.27085	1.18504	3.33221	2.16212	1.42369	1.15076	1.0055	1.296	1.368	1.64324	1.3778	3.48067
ENSMUSG00000031651	down-regulated	1.44579	3.81189	1.28701	2.76692	1.23883	4.41711	3.25627	2.10436	1.08893	3.26757	2.39029	1.41674	2.52938	3.09814	1.44585	2.96675	4.2693	3.2828	1.3262	2.87147	2.88405	2.83266	3.64548	3.98817	1.24414	1.10316	2.30504	4.01692	2.88755	3.40889	3.97762	3.10893	3.4215	2.29092	4.20806	3.88581	1.19434	1.28246	1.42669	1.46625	2.45689	1.32055	1.52038	3.05048	1.41727	1.45808	2.57549	1.82471
ENSMUSG00000031665	up-regulated	0.346693	3.03791	0.876621	2.17086	1.51729	0.701477	1.64078	0.614435	0.991333	2.34225	2.5831	1.09906	1.75404	2.24141	3.79214	2.00049	1.50959	1.30458	1.58595	3.27405	1.34659	0.724286	1.06475	3.66382	1.77696	3.26302	3.16406	1.59162	1.64524	2.46095	1.47275	1.75917	1.47494	2.75622	1.12311	2.30869	0.945765	1.16959	2.09365	1.7267	1.00148	2.53759	2.40787	3.04299	1.08822	2.12997	2.17524	0.750028
ENSMUSG00000031672	up-regulated	0.0235406	3.19734	2.65913	0.915092	0.763658	1.39305	0.887048	4.14281	0.394093	2.53782	2.23015	1.78889	0.646965	0.9349	2.30419	0.670328	1.69927	2.36855	2.24532	3.10273	1.70476	2.11181	2.32922	1.50267	0.701155	1.67267	0.01	2.25527	1.66292	1.85498	1.46615	2.16674	2.40258	1.53928	1.95044	1.70127	1.36517	2.28918	1.51835	1.02723	1.17988	1.2865	0.70539	1.5136	1.56314	3.59165	1.80246	3.33815
ENSMUSG00000031750	down-regulated	2.46051	4.62708	1.95165	2.03287	1.85891	1.97445	1.74153	4.08912	1.5747	4.62708	1.58941	3.66336	4.62708	4.62708	1.62892	1.94012	3.2993	1.61357	4.06376	2.12533	4.62708	2.07378	3.68552	1.83479	3.69099	1.87674	4.16213	1.65179	1.90316	1.5343	3.95109	1.66426	3.66158	2.07953	3.58488	1.8339	1.54196	1.56925	2.76466	1.5107	1.52554	1.73225	1.4648	3.95667	1.54985	1.58551	1.63921	1.87109
ENSMUSG00000031758	down-regulated	2.42367	4.30653	3.17942	3.17243	3.05815	3.24607	2.40074	3.33561	1.08953	2.17728	2.95106	2.53862	1.49793	1.2235	1.41401	1.34565	1.43551	1.18117	1.48017	4.31995	2.49493	1.33758	1.49072	2.58522	2.1585	4.03201	1.2879	2.76198	1.75329	3.3879	4.03344	3.32015	1.39223	3.12746	2.90213	3.11033	1.1399	1.23522	4.20685	2.64438	3.98257	1.36917	2.90273	3.41913	1.36902	2.36067	1.40116	1.30959
ENSMUSG00000031760	up-regulated	1.12195	1.34899	1.30849	1.35514	1.38382	1.75758	2.60462	1.28908	1.60676	1.44226	1.5197	1.40786	1.92029	1.45481	1.48911	2.06236	1.45991	1.55323	1.3234	1.55503	1.49	2.36605	1.49052	1.40938	1.46976	1.40821	2.38215	1.49889	1.43922	1.56604	1.84562	1.53343	1.49951	1.55305	1.67628	1.41643	1.62024	1.55472	1.44938	1.85661	1.54379	1.44256	2.0273	2.01979	1.52852	1.91466	1.49633	1.55025
ENSMUSG00000031765	down-regulated	2.06943	3.38876	3.29834	2.27909	1.29588	3.0354	3.35655	3.15886	2.11269	2.33379	3.8349	1.8744	2.45097	3.03689	2.88863	3.03227	3.56045	4.44749	3.45176	2.40735	2.43386	2.08135	2.92605	2.7109	2.40533	2.10793	3.61989	3.27211	3.33777	2.62361	2.67626	2.45404	1.3506	2.73929	2.64815	2.93067	2.13171	3.55878	1.955	2.52188	1.91297	2.09592	2.99681	2.25829	2.78984	4.25324	3.47986	2.40731
ENSMUSG00000031770	up-regulated	0.76188	0.930324	1.31429	2.2602	2.14298	1.06708	1.04082	2.69549	1.08317	1.2044	1.40825	1.46729	2.33259	1.07097	1.54249	2.72199	2.58349	1.19939	1.34211	1.48669	2.40931	1.1652	2.18241	1.26925	1.25965	1.0777	1.16032	2.22339	1.92156	1.35858	1.32406	1.12832	1.44165	2.10566	1.51006	1.51456	1.19301	1.30817	1.46846	2.85997	1.48483	1.34229	1.62518	2.29953	1.48334	1.53673	1.51329	2.03565
ENSMUSG00000031788	transiently_up-regulated	1.47698	1.72641	1.62579	1.75483	1.72158	1.70395	1.8989	1.7	2.02387	1.7989	1.86273	1.71618	3.99987	4.62708	1.78354	1.73616	1.78427	1.93814	1.65548	1.8088	1.84154	1.72431	1.77665	1.76998	1.8242	1.77653	1.80303	1.85058	1.84809	1.92734	3.76235	4.35804	1.83458	3.21285	2.04209	1.83645	2.01943	1.95073	1.76704	1.91126	1.90207	1.77806	1.88936	2.75942	1.86203	1.8112	1.82057	1.76241
ENSMUSG00000031805	down-regulated	1.77387	3.49592	3.98414	3.07558	3.86094	1.47571	3.29311	1.55341	1.61759	1.35565	1.35462	1.16069	1.26857	4.62708	1.17316	1.40009	2.83172	2.77984	1.74939	1.14211	2.62971	3.5022	4.51784	1.35557	1.32527	1.46809	1.45113	2.88108	4.62708	2.59581	2.80099	2.36034	1.96472	1.74094	1.09714	1.38986	1.33551	2.73854	3.64059	1.11474	2.44743	2.69129	1.03405	3.15726	2.65696	1.09378	1.17757	1.45252
ENSMUSG00000031807	up-regulated	0.01	0.845037	0.273164	0.0977242	2.46623	3.07372	0.763218	2.27264	2.4741	3.03254	3.30328	1.76801	2.43703	3.48424	2.63086	0.791533	2.12331	4.62708	1.90667	2.23756	0.324678	1.15976	2.22408	1.81675	3.17299	2.05814	1.85087	0.768081	1.38072	1.9959	2.47415	1.14352	1.45165	0.0494082	1.18487	0.90814	1.79644	1.09376	0.607584	1.76214	1.65032	2.50829	0.435752	1.55868	0.356097	1.31327	1.96372	0.150785
ENSMUSG00000031812	down-regulated	1.97773	4.06944	2.95675	2.81355	3.80786	3.59116	1.63299	3.57784	3.74929	4.23609	2.5154	2.47988	4.62708	2.9312	4.17886	2.85021	2.13715	3.61262	3.91243	3.71752	4.20568	3.85642	1.99168	4.49165	3.0055	2.62259	1.95251	1.44642	1.25105	3.15386	2.87229	2.65405	3.64873	3.18134	1.06778	3.1335	3.01744	1.74323	1.56574	2.92988	0.71784	1.14895	1.66473	3.1944	1.93657	4.55568	2.86703	4.17067
ENSMUSG00000031875	down-regulated	2.55107	2.1069	1.95301	4.31929	1.88126	2.07173	1.83158	4.20741	4.19839	1.82138	3.33685	1.71779	4.50922	1.88071	1.62737	1.926	1.66157	1.67937	1.91012	1.67464	4.34847	1.96286	4.62708	1.88795	1.75187	4.62708	1.85644	1.73814	2.02303	4.62708	3.28948	4.50263	2.67844	2.33298	1.33369	1.87948	1.58325	3.74297	4.62708	3.4601	4.40122	1.74183	1.41281	1.62264	1.54271	1.55973	1.5799	1.9241
ENSMUSG00000031889	down-regulated	3.98793	4.62708	2.16508	4.01966	2.94021	2.35592	3.52941	4.5988	2.81129	1.78572	3.88088	4.62708	3.10696	3.86387	3.14586	3.04991	3.29392	1.62177	1.79995	2.22769	0.694895	3.77974	3.35755	2.25699	3.34657	3.1098	2.53784	2.33725	3.57505	3.19393	3.6609	3.12425	4.23334	4.10663	2.38142	2.40963	3.08169	2.86842	1.88354	3.05467	4.20297	2.82154	3.60695	3.44037	2.42235	1.44133	3.6362	3.07072
ENSMUSG00000031897	up-regulated	0.623998	1.68144	1.91555	0.962672	1.82598	0.946545	1.24427	2.88293	1.43342	1.79559	1.17018	1.79327	1.99014	1.14533	1.0439	0.990765	1.04921	1.47127	0.981706	0.982285	1.10631	1.58905	2.85411	1.09474	2.41889	1.05633	1.67122	1.15623	1.87492	1.27097	2.71118	1.27585	1.14858	1.00855	1.43839	1.47003	2.0005	1.28324	1.02157	1.18579	1.52346	3.00637	1.19982	1.15295	1.20497	1.25424	1.10154	1.6059
ENSMUSG00000031950	down-regulated	4.62708	4.35899	4.62708	4.09887	3.36049	2.58757	4.16104	2.61288	4.62708	3.65873	3.74094	2.84355	2.41833	2.37886	2.84278	3.34933	2.34694	0.863094	1.83019	2.61437	2.78357	2.6991	2.83529	1.57443	2.73919	3.39415	4.48145	2.94835	3.26615	2.46716	2.36559	2.1511	1.83176	2.47154	3.52361	1.91015	2.59238	2.5881	4.62708	1.55887	2.66222	1.85245	3.17731	4.3466	3.207	3.89964	2.10757	2.24795
ENSMUSG00000031955	up-regulated	1.18808	0.814945	3.20397	0.694847	1.91017	0.760433	2.53763	1.42551	1.04038	0.915033	2.09673	2.31878	2.10968	0.819175	1.14728	2.91571	1.08966	1.02002	0.846615	1.07624	1.11513	0.754957	1.33543	1.03563	0.979352	2.30291	0.864792	1.04587	0.863831	1.2097	2.44017	1.08464	3.25222	1.60842	1.79775	1.72509	1.69953	1.10598	2.24927	1.33967	2.75034	1.00748	3.14486	1.54488	1.19423	1.18817	2.19695	0.885158
ENSMUSG00000031960	up-regulated	1.38331	2.2086	3.36874	1.73874	2.79572	1.0138	1.36066	1.76066	2.0771	1.80008	2.26261	1.21717	0.511507	1.34729	1.72525	1.786	1.48086	2.65953	2.66595	1.76215	1.75167	2.4401	0.936792	3.39995	0.10078	0.376337	2.08427	0.971574	1.93935	2.95313	0.01	0.833198	0.541997	1.21625	2.29153	2.38677	2.31173	1.1516	0.994876	3.38264	0.337414	2.68723	1.73543	1.74859	1.84464	2.33929	1.25387	3.12463
ENSMUSG00000031983	up-regulated	1.2225	2.59559	1.39208	1.44484	1.46632	1.43758	1.58671	4.62708	1.68514	1.52328	1.59059	1.4819	1.39565	1.53959	2.94309	4.62708	1.53246	1.62983	1.40557	1.5035	1.56129	1.45857	1.55214	2.5069	1.54774	1.49488	1.52186	2.72424	1.53155	2.14498	1.48104	1.61279	1.58938	1.47011	1.73733	1.49989	1.69357	2.07196	1.52151	1.61139	1.61111	3.41543	1.62939	1.5985	1.59658	1.56174	1.56545	2.46766
ENSMUSG00000031984	up-regulated	1.28468	3.20765	1.38968	0.01	1.18534	0.01	0.803078	3.36433	1.52548	2.33079	1.99994	0.888181	1.00647	1.80979	3.4002	0.01	0.01	1.52009	1.47446	2.97936	2.33596	2.30905	1.78426	1.4175	1.79251	2.10035	0.01	1.81617	1.50652	1.76686	1.0884	2.8403	0.76923	0.818297	3.02719	2.03614	0.554858	1.11597	1.12755	0.55885	2.08646	1.59353	2.6266	1.11593	1.33088	0.583195	2.06584	2.73872
ENSMUSG00000031990	down-regulated	4.62708	1.53772	1.58131	1.5249	1.8651	1.53477	4.62708	2.14229	4.62708	1.49464	3.62493	3.66534	3.10903	1.40467	1.57454	1.47945	3.15117	1.31697	3.14108	1.40495	3.40774	3.82213	3.10094	1.44369	4.62708	1.8349	1.47054	4.62708	1.41461	2.81265	3.30194	3.48424	1.33288	2.19795	2.72874	2.03456	1.15185	1.25702	2.93681	4.62708	1.2484	2.99089	2.2638	2.04851	2.7626	1.31611	3.53723	2.49889
ENSMUSG00000031995	down-regulated	4.62708	4.62708	1.62444	1.44863	3.03227	3.13793	1.19151	1.57545	2.79096	3.84776	2.14641	2.73945	1.7	1.76594	2.84121	3.97781	3.91939	1.12458	1.61099	2.37569	3.06296	1.46784	4.62708	1.40276	2.56769	2.69967	2.02948	2.6287	4.2954	2.39531	3.69841	1.1659	2.74284	1.44057	1.90248	2.1197	3.0609	2.56448	2.68688	2.85758	1.40533	1.39263	2.63857	2.31405	1.26391	2.56744	4.39206	1.38548
ENSMUSG00000032024	transiently_up-regulated	4.62708	2.45206	3.60428	1.85546	1.23991	3.87661	2.42922	1.15716	1.66789	3.22553	2.27337	1.26597	1.13736	2.78776	1.33732	1.26876	1.3892	1.49059	3.45709	1.28514	1.37511	1.77333	3.10564	2.11653	1.36262	1.84711	3.51159	1.44217	1.39308	1.4928	1.25894	3.58328	1.64921	1.88615	2.68181	1.59671	1.58705	1.48118	1.69095	2.97871	2.4909	1.31537	1.47036	1.43931	1.42659	1.37128	1.57742	3.3797
ENSMUSG00000032026	up-regulated	0.978887	2.87137	0.01	1.75417	1.75536	0.947017	0.0808451	2.05458	1.22027	0.810115	0.01	3.56036	1.36713	3.25912	1.22049	1.35367	2.86215	3.35026	2.06744	0.15737	1.81074	3.04674	3.31434	2.63241	1.12378	0.973997	0.618823	0.592666	4.08116	1.93631	0.01	2.28423	0.01	2.03254	2.86859	2.74731	0.01	2.43633	2.47522	1.51719	1.94004	2.80839	2.96846	1.29792	0.977882	3.74921	2.15596	3.07299
ENSMUSG00000032068	down-regulated	2.33768	2.2517	1.3593	2.60554	1.81272	3.56473	2.56654	3.59978	3.3656	2.3041	1.24519	1.28722	4.26398	1.33158	1.26155	2.5947	3.52549	2.26797	4.30162	3.31809	2.11245	2.27364	1.21192	3.16373	3.84694	2.38039	3.21041	2.45453	3.85315	1.23198	3.90914	2.03701	3.85399	2.25921	3.34231	2.19825	2.73754	2.38401	2.65339	4.62708	1.22123	1.3047	2.34602	3.47851	1.85728	2.50571	1.27092	2.74156
ENSMUSG00000032092	down-regulated	4.48172	4.62708	0.622109	0.596941	2.53234	3.76446	3.04398	2.95579	4.35486	2.95299	1.7818	2.25689	2.84821	2.05712	1.75576	2.25617	0.922269	3.56538	3.99083	1.93476	1.65253	1.87491	2.3971	3.27673	1.90003	0.652317	0.626578	3.10112	2.06702	2.14173	2.83585	3.4985	2.23195	2.80899	3.00833	3.31446	3.49772	2.27021	3.08694	2.8938	2.55269	2.712	2.88395	2.22142	1.24674	2.55406	0.685029	3.41008
ENSMUSG00000032096	down-regulated	2.60794	3.25296	3.07745	2.61571	2.28943	2.0826	1.72492	0.01	2.5773	2.16828	0.258099	3.08733	3.40922	2.31891	2.73047	1.80172	2.0634	0.823043	2.62161	0.881344	1.97233	1.97569	2.624	0.89654	1.92375	3.37539	1.75445	0.961671	0.847397	3.33823	1.14636	2.38566	1.56336	3.94346	3.12579	3.42847	3.27899	0.959548	3.12212	2.30917	2.67418	3.09676	0.703258	2.99765	2.35015	2.99502	3.48541	2.21386
ENSMUSG00000032118	up-regulated	3.90833	1.7351	1.87062	1.75812	3.83995	1.76275	1.73036	1.76007	1.72267	1.80727	1.88199	1.92213	1.88925	1.74965	1.93624	1.79575	1.90377	1.78429	1.87812	1.92705	1.89836	1.78436	2.03546	1.82352	1.82662	3.23729	1.78544	1.84833	1.66356	1.8548	1.85831	1.76284	1.92607	1.65103	1.89618	1.85295	1.77799	1.83525	1.9169	1.92574	1.91075	1.86499	1.96266	1.89275	1.91223	1.93937	1.92181	1.77802
ENSMUSG00000032224	down-regulated	2.38051	3.19135	4.62708	1.76716	2.64691	3.84043	1.75842	1.87313	1.36772	2.29642	1.2439	4.5391	3.08595	1.95752	4.32821	1.77659	3.27713	3.7173	3.66436	3.34499	3.35034	1.7063	4.32891	1.54515	1.6277	1.6522	1.66568	2.39955	1.74881	2.00423	4.62708	1.48123	4.28504	3.09839	4.62708	1.5793	1.25475	1.29606	2.51948	2.37142	1.15217	1.4158	3.82744	2.61866	1.22229	2.62411	1.22302	4.62708
ENSMUSG00000032232	up-regulated	0.449102	0.977278	1.06813	1.04428	1.17616	1.03454	1.31	0.914869	1.50823	2.40949	1.50021	2.24309	1.10979	1.33278	1.45639	1.99538	1.85171	3.68701	1.12028	1.37073	1.47093	1.10473	1.61467	1.22004	1.34341	1.15068	1.23943	1.42391	1.98929	1.56423	1.24086	1.40396	4.07828	2.90099	1.82652	1.20381	1.59241	1.52144	1.85815	1.59657	1.57799	1.32908	1.67883	2.38728	1.54913	1.50829	1.49502	1.15855
ENSMUSG00000032249	down-regulated	1.35148	2.41766	0.0686016	0.962075	3.79983	2.34583	3.29085	2.57845	0.753996	2.89699	4.34374	2.46933	2.6435	3.25437	2.49224	2.50625	1.27991	1.63782	2.6132	4.61967	3.73323	4.62708	1.7845	4.62708	2.82641	4.20751	1.9638	3.24024	1.79131	3.64974	2.81351	3.49198	3.51283	1.62407	2.97881	3.1916	1.54058	2.73057	2.93848	3.36354	3.45401	2.66667	2.50101	1.75708	3.15821	2.38928	2.39222	1.59994
ENSMUSG00000032290	up-regulated	1.39379	1.56449	1.76921	3.53115	1.71854	1.6065	1.58183	4.62708	1.58723	1.69231	1.82269	1.86684	1.79937	1.60396	1.89937	1.6899	1.8468	1.67495	1.78351	1.92862	1.84338	1.64448	2.03879	1.71228	1.72734	1.61061	1.65749	1.76633	3.41592	3.881	2.2351	1.63794	2.11528	1.42976	4.62708	1.66766	1.67635	1.77732	1.86563	1.89569	1.88799	1.78298	1.95737	4.00472	1.87165	1.90841	1.92059	1.63963
ENSMUSG00000032294	up-regulated	0.688234	1.66609	2.04157	1.1625	1.48094	1.30018	1.39132	1.91598	2.52535	0.923109	1.26449	2.13036	0.716151	1.79338	1.06348	2.5004	0.921488	1.29522	1.71923	1.83593	2.59832	1.73874	1.48431	1.55764	2.30484	2.71724	1.62125	1.79662	0.01	2.78405	1.77884	1.35388	2.51454	4.30646	2.2781	1.6056	1.9758	2.11944	1.7395	1.89029	2.68157	3.00806	0.887917	1.88552	2.55321	2.40096	2.51394	1.40441
ENSMUSG00000032299	down-regulated	1.70163	2.50007	4.62708	2.76082	2.62522	2.90511	1.76388	0.628225	2.95896	2.78995	2.62768	2.75336	2.18788	1.46202	3.16899	2.01271	2.14977	4.32036	2.06163	3.32883	3.08515	4.46069	1.79147	3.69991	1.64596	2.58519	3.1499	2.57553	2.16127	4.46002	3.16886	2.82407	2.91103	1.8923	2.32427	3.70908	0.119541	0.695035	2.83473	3.2487	1.62859	1.60951	3.79734	2.53442	3.02073	3.8849	2.32807	2.28259
ENSMUSG00000032309	down-regulated	1.16587	3.09444	1.61655	2.63101	1.80325	1.6388	1.79539	3.03941	1.2968	3.2498	0.135802	2.73439	1.09864	0.0521362	1.20638	1.55875	2.57709	2.67393	1.6135	0.804848	3.56623	0.900761	2.40231	2.86069	1.47575	1.22625	1.33503	2.18305	1.76554	2.24575	2.48145	0.991208	2.33963	2.13333	0.765474	2.23904	2.91468	3.40711	2.5245	1.82999	2.5022	2.40008	0.500358	3.60402	3.0307	1.86491	1.00035	3.66144
ENSMUSG00000032315	down-regulated	2.95976	3.26162	2.26612	2.15612	2.04088	4.62708	1.75995	2.39633	4.62708	2.54398	1.6196	1.94129	2.25913	4.62708	1.77162	2.04783	4.62708	4.49366	2.22183	4.62708	1.69049	2.10791	4.62708	1.97391	1.77222	4.15932	1.91141	1.69116	1.94808	1.46659	2.0318	4.62708	1.66739	3.09477	1.13318	2.01617	1.37502	1.56312	4.04214	1.52415	1.51034	4.12744	4.62708	1.6188	1.5793	3.07729	1.6919	2.02001
ENSMUSG00000032320	up-regulated	4.05655	2.03833	1.20092	1.25985	1.25422	2.91761	1.35167	3.05592	1.58473	2.3817	1.3055	3.5271	1.21527	2.18272	1.30639	1.25507	3.30891	3.63508	1.20589	2.38286	2.79611	1.25167	1.24644	1.25911	1.28608	1.28406	1.29463	1.31772	2.02404	1.32327	1.24686	2.79302	2.15891	1.32324	1.4081	2.31989	1.36745	1.32298	1.47053	1.29596	2.44462	2.1307	2.23892	2.13599	2.34165	1.27911	2.41439	1.26721
ENSMUSG00000032369	transiently_up-regulated	1.86072	2.19223	1.00709	3.1436	1.05162	4.62708	2.84001	2.72994	1.57719	1.60252	1.95649	2.12709	2.63018	2.11792	0.997439	3.71561	2.54304	1.09621	2.31701	2.20337	1.03634	2.4009	3.75422	1.04674	2.184	2.76024	2.3968	1.35915	3.93036	3.87333	4.41257	2.78895	2.60542	2.76566	1.05973	2.34893	2.54812	1.71953	1.80033	1.59742	2.4818	2.41636	3.13339	3.05687	2.08162	1.04898	1.86586	3.35515
ENSMUSG00000032382	down-regulated	4.62708	2.85911	1.10125	0.967844	0.974857	3.6828	3.13785	3.33075	4.62708	2.37248	3.06021	4.62708	2.75959	3.66969	2.30071	2.13462	3.0583	2.3042	1.10723	3.99459	4.62708	2.39132	1.61245	2.9308	2.57413	1.42352	2.9964	0.816614	3.07321	4.62708	2.22534	3.54399	1.83024	2.20515	0.872202	2.39666	3.4556	3.08638	4.14866	3.18024	2.3624	0.902424	0.807198	1.7825	1.43137	2.10652	2.68525	1.32117
ENSMUSG00000032387	up-regulated	0.01	0.01	0.01	2.71306	2.94112	2.61458	2.32985	0.01	1.64951	1.4761	1.15556	1.19716	2.17273	1.96645	1.75776	2.15943	1.75054	0.498142	1.7756	3.00125	0.514612	1.66906	1.39344	1.94784	2.12857	2.47788	2.82511	2.63941	1.60262	1.65819	2.32856	1.5227	1.88624	2.5938	2.69679	2.25132	0.946714	1.34432	1.99932	2.80157	3.07707	2.03859	1.63573	2.21213	2.2583	0.485444	1.32963	2.53963
ENSMUSG00000032388	down-regulated	3.68585	1.37649	3.45223	2.11636	2.22291	4.15756	1.83125	1.06942	2.30139	3.70836	1.99433	3.90274	3.00684	4.62708	2.5946	2.61391	1.10425	4.62708	2.32032	2.13156	2.24146	3.66756	2.07518	4.62708	2.94357	0.925749	2.68927	2.64824	2.03367	1.89	2.87713	4.50354	1.32758	2.04479	2.36796	1.71092	2.54081	0.82503	2.03229	3.28464	1.74518	1.72317	3.54967	1.9935	0.849614	2.40854	2.9306	2.5768
ENSMUSG00000032397	up-regulated	0.534097	2.94661	1.43154	2.01054	3.26744	1.8259	2.762	2.17655	1.62689	2.50488	3.85645	2.15946	1.53501	2.59889	1.72881	1.85504	1.57725	3.66674	1.18599	3.17904	2.37438	1.37745	2.49632	1.30336	3.364	1.40225	1.73115	2.63659	1.62058	2.28402	2.3791	1.85282	1.68394	2.90152	2.76464	2.73316	1.66838	1.05247	2.53177	2.93714	0.01	2.75947	2.05085	1.44952	1.26641	1.72862	3.57302	2.05692
ENSMUSG00000032431	down-regulated	1.72576	2.90209	4.62708	3.13086	2.99163	1.74871	3.57288	3.84228	4.62708	2.32793	1.88727	3.83887	2.81306	2.25644	0.968912	2.65574	3.48496	2.01102	1.71359	1.70573	3.29358	2.393	2.48367	3.45301	2.8426	3.2194	2.42265	1.08604	3.25704	3.03156	2.50005	1.96908	2.0041	2.94611	0.883025	1.37267	3.51525	3.43789	1.93638	2.82809	3.32405	2.15626	3.96272	2.70709	1.5676	3.23363	2.84427	3.87459
ENSMUSG00000032435	up-regulated	1.05628	1.63815	2.19367	2.30154	0.0419696	2.57156	3.12816	2.504	1.13531	1.14785	2.17203	2.89563	1.12876	3.3062	3.35873	1.0976	1.90792	1.38435	2.89911	0.0361883	0.815628	2.93942	2.15861	3.72437	2.8802	2.46445	0.01	0.985991	1.33086	2.06272	2.56978	2.15503	1.34671	0.455075	1.69357	3.08122	3.1038	2.40416	1.91564	3.67626	1.47224	2.16963	2.07382	1.29933	1.55596	1.16421	0.01	2.303
ENSMUSG00000032436	down-regulated	4.36407	3.00102	3.11831	3.23536	4.08185	4.62708	2.70513	2.20084	3.09378	1.71267	2.86245	2.8676	3.53069	3.5621	3.61413	2.53414	4.05495	2.76162	4.62708	4.14603	2.19882	2.97804	1.46293	2.15375	2.54558	3.26842	3.33928	3.65893	3.96307	3.54361	4.04725	2.76534	3.76224	1.66489	0.756807	4.33534	2.94907	2.62483	2.75144	3.37921	2.53352	2.46831	3.56834	3.6192	4.13601	3.30711	2.19007	2.43311
ENSMUSG00000032449	down-regulated	2.36632	2.05795	2.62756	2.41445	2.06548	1.55105	3.65806	1.04562	3.57073	2.16922	3.81643	2.84916	3.29413	0.662264	2.61625	2.56647	1.79601	4.11513	4.3288	3.18855	3.62731	2.71645	2.49586	3.48475	1.47591	3.45435	2.701	4.12613	2.61131	2.74351	2.83063	3.98822	3.06204	4.53907	2.24311	2.74166	4.297	2.36158	1.73525	2.52915	3.57761	2.05015	4.23024	1.92493	2.44169	1.66527	2.06245	2.22454
ENSMUSG00000032470	down-regulated	1.93731	3.95841	1.49682	1.57259	4.44559	4.45001	1.33268	1.91391	1.19755	3.58698	2.84299	1.35868	3.73513	2.36019	4.34036	1.44577	4.62708	1.76891	3.39062	3.48619	1.93235	1.81681	3.01051	2.49473	2.17256	1.47076	2.89374	1.78259	2.63363	3.48824	1.91957	2.55628	2.93734	1.61081	0.979573	2.35828	1.13985	1.20233	2.35579	3.13272	1.14895	3.59363	1.89801	2.97375	3.44771	1.19632	1.25644	2.75274
ENSMUSG00000032494	transiently_up-regulated	3.00713	2.02173	1.72735	2.18822	1.98961	0.882526	1.68581	0.177497	1.34859	2.18201	2.67632	1.52578	3.01752	2.50631	3.9132	1.1261	2.19562	1.70084	1.36623	2.97999	2.93619	1.75052	2.05214	0.667472	3.34068	2.22049	1.67688	1.95887	1.58818	2.75523	2.64482	2.71637	2.68778	1.46242	2.07543	1.35305	0.358471	1.66187	0.814651	2.04471	2.55116	1.25869	2.28639	2.15497	1.28354	0.90987	1.47578	2.63665
ENSMUSG00000032501	up-regulated	1.12636	1.38533	1.30052	1.38059	1.39789	1.37099	1.56025	1.30277	1.68339	1.47156	1.56074	1.4053	3.1845	1.49927	1.47421	1.40759	1.47043	1.60675	1.3163	2.97492	1.5069	1.39423	1.4794	1.42936	1.49939	2.57384	1.47263	1.52862	1.67706	3.00474	3.04159	2.97053	1.51905	1.38683	1.72563	1.69401	1.68667	1.59699	1.45513	1.56552	1.56712	1.45887	1.58307	2.85358	1.54889	1.50214	1.50902	1.43122
ENSMUSG00000032517	down-regulated	2.26905	3.60171	1.98629	1.91781	1.88997	4.62708	1.70394	4.51157	3.13238	1.8289	1.7888	4.61631	3.27963	3.54552	1.75476	1.89753	1.80399	4.62708	1.98036	3.08469	3.41804	4.62708	4.62708	4.45197	1.75311	2.37229	1.81565	1.72907	1.84087	4.50638	1.87429	4.39667	2.76257	4.62708	1.4558	3.31598	4.62708	2.54214	1.78345	1.71519	1.64715	1.79276	1.6136	1.72511	2.18473	1.71952	3.06377	3.28304
ENSMUSG00000032531	down-regulated	4.62708	1.55636	1.07964	3.4678	3.57561	2.84574	4.46332	3.13199	1.40048	1.83022	1.49259	3.49117	4.62708	3.5861	2.74613	3.80136	4.28699	0.89304	1.59454	2.7522	2.9848	2.32736	2.08393	2.92883	1.09328	1.75709	4.61107	3.32213	2.30674	2.21268	1.0235	3.74864	2.85664	2.4768	3.5196	3.80368	0.919699	2.09552	2.05609	2.20574	3.75225	3.69549	1.11398	3.47398	3.2235	3.97955	3.38999	3.78693
ENSMUSG00000032562	down-regulated	2.63439	3.2129	3.90948	3.83341	3.99189	3.14395	3.36389	2.52183	3.41318	3.08875	2.23179	1.08337	2.92614	4.47319	2.65256	2.05628	2.36289	3.90914	2.33004	3.54975	2.71228	1.89024	2.49259	3.9043	2.63232	3.72547	2.72319	1.69755	2.88093	1.38576	3.60237	3.07196	2.24826	0.967306	1.56336	1.42704	0.622775	2.25802	3.00872	2.60027	2.26363	3.0101	2.58909	1.82864	3.14676	2.69264	1.95412	3.3035
ENSMUSG00000032586	down-regulated	4.12162	1.95217	4.62708	4.06116	4.22346	2.14343	3.25601	2.03373	0.844393	2.87729	2.14185	0.789038	2.20711	0.817801	2.72	2.94135	2.44033	4.48451	2.53864	3.1892	3.73882	2.34633	3.99594	0.752089	1.74387	1.86359	2.25731	2.12334	2.91259	3.01409	2.18511	2.81042	3.31986	3.31263	0.886952	2.12626	1.9189	1.5246	3.73049	2.71766	3.29268	2.65466	3.44236	0.793387	2.64098	4.19448	3.32744	2.38878
ENSMUSG00000032590	down-regulated	2.69566	2.40184	0.972137	1.91713	0.923135	1.50308	3.36067	3.27119	3.93052	2.01553	2.35855	2.61902	3.39995	3.4632	2.42899	3.16295	1.81911	3.55541	0.976775	2.4902	1.2483	3.71962	2.48591	0.910362	1.53738	3.50791	3.37633	0.848717	2.26037	2.46748	3.39109	3.41865	4.4035	2.81111	1.73405	1.8228	3.91267	2.27884	2.85347	3.0834	3.00524	0.963265	4.32993	2.71672	2.19185	2.78761	2.76274	2.57371
ENSMUSG00000032602	down-regulated	4.62708	3.38217	3.47227	3.02923	4.26116	1.26095	1.7552	2.84728	4.16581	3.14917	2.93897	2.4627	1.39222	1.84083	4.03957	3.22354	4.15699	1.4628	2.69391	1.25502	3.46084	3.11221	2.61263	2.93897	3.09149	4.45619	1.14216	2.77126	2.78964	2.79383	3.01323	1.12918	2.80483	1.97537	0.861941	1.85428	3.03327	1.05691	3.94858	0.9567	4.26325	3.33859	2.00525	3.9248	2.27911	2.24332	1.0736	1.96105
ENSMUSG00000032604	down-regulated	0.688645	3.4085	4.62708	0.628796	2.58507	3.82453	1.83156	2.05742	4.10662	3.98141	2.07384	2.97966	3.05777	1.09489	0.894676	1.90352	1.52733	1.8526	2.62308	3.74129	0.326463	2.08595	2.65322	1.79308	2.45224	2.75103	2.05085	1.57483	2.5373	3.38448	2.39042	2.35545	1.5826	3.81048	3.06508	3.78598	2.28515	3.18965	3.75258	2.40772	3.73812	1.74634	2.67288	2.50139	2.55887	2.41416	3.16422	1.53129
ENSMUSG00000032607	down-regulated	3.76141	1.85965	2.56168	3.14202	2.32649	2.00261	3.45303	1.99206	1.98994	2.44491	2.54488	1.55838	2.28225	3.81718	4.62708	2.07875	0.760334	1.90518	2.75085	2.87926	3.86165	3.63082	1.66035	2.5557	3.45572	2.76472	3.30433	3.03876	3.54822	1.75442	2.37519	2.17652	3.138	2.69517	3.8459	3.63002	3.72671	3.12883	3.21991	3.19862	2.8947	1.56127	2.96127	2.61074	1.90296	2.14254	0.872498	3.59162
ENSMUSG00000032637	up-regulated	2.06501	1.46265	3.91255	2.29097	0.482846	2.80618	1.82785	1.78604	0.177692	2.16365	1.53666	2.41361	1.11151	0.658505	1.55183	1.8722	2.72304	2.11681	1.9888	1.67204	2.27356	2.39846	2.9171	1.10447	0.110575	1.23858	1.7941	2.0622	2.21809	1.70905	1.38763	2.55988	0.970382	2.5382	0.223782	1.10199	1.05923	0.549004	1.48672	1.58021	2.61561	3.09035	2.24727	0.701782	2.30165	2.36493	2.76155	2.63499
ENSMUSG00000032715	up-regulated	0.719569	0.926588	1.38993	2.36532	1.3117	1.08288	1.04327	1.62431	1.02631	1.5799	1.46937	1.56015	1.4546	1.84835	2.28998	1.18753	1.52738	1.19308	1.41266	2.217	3.39284	2.43011	1.87192	3.18213	2.11275	1.08562	2.03363	1.36669	2.3188	1.40105	1.37318	1.93832	1.52174	0.756235	1.55484	3.13478	1.19027	1.34158	2.6001	2.92367	2.46073	2.58942	3.33489	1.49936	2.34655	2.39491	1.59681	1.64624
ENSMUSG00000032717	up-regulated	1.88414	1.78862	1.89741	1.81347	1.8369	1.81972	1.72197	1.93514	1.66413	1.79438	1.79389	1.87321	1.90455	1.75728	1.84878	1.81774	1.83647	1.72462	1.89366	1.86375	1.81799	1.81875	1.88378	1.82006	1.7904	1.78635	1.7845	1.78681	1.71965	1.75542	1.84252	1.7235	3.80604	1.76456	1.7202	1.80092	1.68652	1.7509	1.8489	1.80383	1.79667	1.82487	1.81197	1.8025	1.80538	1.83777	1.82716	1.79963
ENSMUSG00000032754	down-regulated	4.62708	2.61069	4.62708	3.37367	1.44187	3.22218	2.65278	3.74241	3.47735	2.45428	1.2705	4.62708	3.47384	3.15374	4.17335	1.40235	3.55911	1.13514	1.5366	2.56202	4.62708	3.91025	3.17754	3.72752	1.2847	3.29764	3.9259	3.81449	2.86059	2.60315	1.42424	2.20221	3.2255	4.57782	0.993774	3.26987	2.19317	1.17279	3.14388	1.99117	2.55283	2.7078	3.64684	3.55398	4.06131	1.29825	1.34608	1.36814
ENSMUSG00000032796	down-regulated	2.90668	1.99358	1.86882	4.17494	3.29232	1.9812	1.78971	1.97961	4.5315	1.78714	3.11058	1.72669	1.86435	1.82219	1.65338	1.91371	1.68972	4.62708	3.5176	4.62708	1.66403	1.87663	4.62708	1.83486	1.7436	1.95142	1.80849	1.69647	3.25633	4.62708	2.12965	1.73252	1.65823	2.12238	1.50116	1.88024	1.67107	4.62708	1.68941	1.586	2.71362	1.75941	1.53335	2.81519	2.74974	1.62629	1.68529	1.87546
ENSMUSG00000032803	up-regulated	2.62376	1.26715	3.97176	3.54261	1.71467	0.610301	2.61086	1.35959	0.911753	2.18648	3.83824	2.12679	2.01752	1.08525	0.921739	2.13845	0.993545	3.24702	1.84845	1.98036	1.79596	1.94124	1.76438	2.11234	2.4718	0.90079	1.66102	2.42049	1.28363	2.33747	4.48323	1.48048	3.02449	0.605547	1.67999	0.8346	1.8213	3.15638	1.70103	3.62664	1.41177	0.691563	4.27641	0.816533	2.30479	0.657615	2.63711	2.48093
ENSMUSG00000032816	up-regulated	1.26669	1.56562	1.74823	1.65612	1.77921	1.64147	1.74715	1.5815	1.83631	1.79176	1.98164	1.91263	1.7783	1.7266	1.9906	4.62708	1.93799	1.86749	1.7726	1.94157	1.95963	1.69347	4.62708	1.78197	1.84408	4.62708	1.75935	1.90113	1.5963	1.97425	1.82122	1.84215	1.96273	1.4841	2.1355	1.74964	1.92336	1.93719	1.94548	2.0494	2.02786	1.86938	2.12008	1.99292	2.01518	2.22638	3.87531	1.7141
ENSMUSG00000032946	transiently_up-regulated	0.00565926	1.62669	0.175493	0.331341	1.98161	0.760034	1.26812	2.36431	0.768181	3.00889	1.17151	1.94367	1.8635	4.62708	2.99196	0.629514	0.410134	0.921474	0.711597	0.938334	1.52378	0.977623	1.75044	1.89841	1.27035	2.06462	0.579391	2.19161	4.24549	1.60756	2.41251	1.49061	2.12089	1.01584	0.779057	1.18278	0.961454	1.01805	3.32403	1.28296	1.38655	1.65568	1.53843	2.28219	1.17072	2.59505	2.48286	1.03974
ENSMUSG00000032959	up-regulated	1.1192	0.77524	1.663	0.781958	2.42394	1.24564	1.18208	0.626781	1.99852	0.356696	1.86643	1.73499	1.38784	0.131093	0.978447	2.96171	1.78709	1.16526	2.79996	1.45471	2.22118	1.6308	1.99051	2.73338	3.08072	2.36152	1.34072	2.97786	1.26222	2.25698	2.20264	2.90863	1.72595	2.93248	3.10553	3.51049	1.00972	1.56669	1.60388	3.23346	4.62708	1.74682	1.80248	1.85783	1.8064	2.09553	1.83909	2.05502
ENSMUSG00000032966	up-regulated	0.01	1.89788	1.54948	1.35674	2.1635	1.18818	1.30334	1.04564	0.517971	2.07574	1.75683	2.60279	0.856216	2.00759	1.01622	0.306654	3.04534	2.1177	1.30854	1.77963	1.75251	2.79313	3.21021	1.37416	1.55349	2.93363	2.17056	2.44859	1.47025	1.61361	2.2865	2.1379	1.00213	2.37235	2.85978	0.959107	2.86675	2.52959	2.73045	1.76277	1.0202	1.952	1.11229	3.21493	1.96133	2.46988	2.38171	2.73575
ENSMUSG00000033022	down-regulated	2.59747	1.87567	1.9583	1.84229	2.4521	3.14843	4.62708	3.84654	4.22965	4.62708	4.62708	3.55382	3.67087	4.41293	3.92064	1.77033	3.92388	4.62708	1.90787	1.64721	3.21243	2.99736	1.39544	2.50858	3.6743	1.99503	4.01181	1.39727	1.62869	4.62708	1.71062	3.94599	3.14194	1.92615	4.62708	1.67488	3.60084	1.21682	3.28869	4.17682	2.20538	1.89874	3.33945	3.20626	4.54009	2.61981	3.88831	2.67017
ENSMUSG00000033039	up-regulated	1.51543	4.16952	1.89794	1.80195	1.90351	1.80222	1.87148	1.75907	1.9335	2.01212	2.0551	2.02433	1.92274	1.86039	2.08239	1.86541	2.03901	1.96697	1.91665	2.04582	2.05342	1.84318	2.19515	1.91331	1.95807	1.83906	1.89024	2.00264	1.75192	4.62708	1.94761	1.92907	2.05481	1.6698	2.17815	1.88497	2.00557	2.0259	2.04675	2.1223	2.10423	1.9831	2.17935	2.06352	2.09548	2.10265	2.08439	1.8567
ENSMUSG00000033059	down-regulated	2.66938	3.46863	4.21528	0.959746	1.02886	0.986898	4.10395	2.82166	1.03724	2.16807	0.745115	0.73038	2.82542	3.07268	2.94885	0.932487	3.57926	2.17757	2.80713	3.79835	0.729663	2.68406	2.28009	0.848795	3.0561	3.63557	3.9176	0.83	4.05007	1.48688	3.8335	0.959858	0.728499	1.75192	0.73441	2.26955	2.26951	2.5619	3.65084	0.692158	3.27462	3.27753	0.655331	3.48162	0.824802	1.88416	0.805139	2.14967
ENSMUSG00000033105	up-regulated	0.591183	3.05369	1.93749	1.81327	2.67971	0.261619	1.59041	3.59215	0.635222	0.42537	2.73184	2.06627	0.250591	1.91147	1.90612	3.11579	1.41266	0.611793	2.59674	0.482326	1.81231	0.449078	2.01898	1.66551	1.41588	0.407027	1.88748	0.563244	2.65254	1.59364	2.35291	2.15745	0.658564	2.64528	3.48658	2.81411	2.43587	0.608832	2.70259	0.724133	2.61525	1.77573	2.73028	1.39652	2.42941	1.30537	3.30188	2.33368
ENSMUSG00000033107	down-regulated	3.44295	2.19847	1.64041	1.8664	1.60125	1.66555	3.39305	1.71403	1.47912	2.42412	1.51144	2.77124	1.62636	1.58671	1.49864	1.61808	1.52853	4.62708	1.62451	1.51248	2.46334	3.1792	1.41462	1.58431	1.53429	1.6192	1.69057	3.43717	2.91982	1.44234	1.57218	1.58385	4.62708	1.73066	1.33227	3.11969	1.43927	1.46168	2.40044	1.45683	1.43078	1.53593	1.38458	2.09091	4.62708	1.45576	2.49436	1.6414
ENSMUSG00000033208	up-regulated	1.67112	1.81294	1.86547	1.83924	1.88528	1.83763	1.90083	1.80716	1.94912	1.90431	1.9758	1.93769	1.87632	1.88521	1.97458	1.8709	1.95556	1.94953	1.87621	1.95146	1.96819	1.85911	2.02318	1.89506	1.92653	1.86604	1.89306	1.95061	1.83957	1.98694	1.90654	1.93022	1.97095	1.78449	2.06011	1.88574	1.98017	1.9727	1.95609	2.00782	2.00046	1.92985	2.03508	1.97775	1.9935	1.98815	1.98166	1.87146
ENSMUSG00000033213	down-regulated	2.44616	4.62708	4.62708	2.04736	1.98609	2.05741	2.44722	4.62708	4.62708	1.90227	1.76582	3.77987	2.10445	3.21304	1.82964	1.99194	3.94228	1.73812	2.06693	1.89036	4.42352	2.74028	4.62708	1.94863	1.85555	1.96602	2.674	1.80575	3.54237	3.54367	1.99846	1.77358	1.84258	2.09663	1.5574	1.94489	4.62708	1.72354	3.79263	1.76435	3.42217	1.88788	1.67338	4.62708	1.83184	1.7915	1.86567	2.00827
ENSMUSG00000033220	down-regulated	2.6253	2.05189	1.93716	1.97439	4.62708	1.98439	1.6915	2.13431	1.47911	1.72807	1.47133	1.69149	4.62708	2.54625	3.52798	1.86371	4.07069	1.51859	3.37213	4.62708	1.51492	3.31818	1.37114	4.62708	1.68723	3.89549	3.72806	2.41025	3.29248	1.42992	4.30235	3.42024	4.62708	2.17545	1.11896	2.07712	1.41053	1.47251	1.57927	3.52537	1.39869	1.67183	3.17393	1.47014	4.20443	2.94636	1.50694	4.5024
ENSMUSG00000033237	up-regulated	1.87447	1.10148	2.66851	1.17896	2.87593	1.17932	1.28626	1.12744	2.32455	3.97979	4.01857	1.44717	1.3249	1.60857	1.52588	1.28358	1.4757	2.10011	2.20485	2.92499	2.57582	2.94433	1.66448	1.31978	2.34808	1.32359	1.28522	3.07606	3.80095	1.48462	1.35459	1.75881	1.5126	1.29588	1.63183	1.86284	1.44155	1.69502	2.75701	2.95002	1.56106	1.39727	2.2551	1.49408	1.5326	1.73061	3.35853	1.26727
ENSMUSG00000033307	up-regulated	0.01	1.17729	0.584508	1.77687	1.59844	1.55182	1.21146	0.97499	1.33506	1.45406	1.31318	1.71918	1.94257	0.864724	0.463902	2.06708	0.746651	0.702507	1.18	1.52184	1.41543	0.921516	2.39849	1.07078	1.89936	1.24784	1.13725	2.01447	1.66418	2.09759	1.42507	1.29585	2.03199	1.86665	1.96981	1.27363	1.99427	1.50183	2.37093	1.70252	2.47705	1.44858	1.8544	1.38652	2.02359	2.63778	2.41656	1.68364
ENSMUSG00000033318	up-regulated	1.4741	1.40766	1.27831	1.37575	1.30494	1.36173	1.40647	1.45346	1.37424	1.31893	1.83451	1.30229	3.12547	2.49039	1.21357	1.33246	1.2403	1.32893	1.27117	1.22383	2.67797	2.51741	1.85954	1.3084	1.30134	2.33954	1.33666	1.29564	1.43426	1.27148	2.32857	3.62627	1.24523	1.48291	3.89647	1.33124	1.32891	2.74039	2.40422	2.25855	1.22835	1.27267	1.18499	1.25886	1.71677	1.42863	2.73035	2.58972
ENSMUSG00000033379	down-regulated	3.57268	3.01702	0.785674	3.72112	2.38521	4.57456	2.72809	2.18913	3.81687	3.80607	3.31845	2.49602	2.34532	1.63077	3.84495	1.74878	2.96867	2.35829	2.10532	3.48293	4.01245	2.19633	2.88454	3.17489	3.39418	2.97116	4.51215	3.52543	2.29725	1.54833	1.91809	0.532615	1.37529	2.17393	2.70496	3.03083	2.18761	2.7341	3.42328	3.33595	1.15102	3.24482	1.72135	4.25796	1.62547	2.35813	3.05973	2.87653
ENSMUSG00000033386	down-regulated	4.07229	4.62708	3.28408	0.907528	4.31136	0.905691	2.11531	3.6575	2.42444	3.97709	2.50752	3.07716	3.32068	2.33801	2.64225	1.03306	1.01319	2.72096	3.08389	1.11826	1.40257	0.995712	4.62708	0.954402	1.74429	0.905833	1.19667	1.87495	4.62708	2.17361	2.46199	2.49157	0.981117	2.72603	2.6555	0.967069	0.963698	3.44289	2.75366	1.52432	3.73246	0.956139	2.95194	0.993452	2.30081	3.83767	1.04758	0.987886
ENSMUSG00000033706	up-regulated	0.01	1.0378	1.93134	0.01	0.410203	2.67574	2.05359	2.16164	1.86181	1.98731	0.162122	3.43589	2.65151	2.4659	0.168614	0.01	0.142957	2.94257	1.56413	2.42948	1.38124	2.63335	2.35733	0.119524	2.39837	0.989883	0.407082	1.57003	0.0331206	1.88596	1.41199	1.5337	2.3135	1.70678	1.68932	1.43775	2.34287	1.88867	2.17164	0.194214	0.25986	2.29894	2.55261	1.50776	2.49503	1.36824	2.54012	3.24693
ENSMUSG00000033720	up-regulated	1.69642	1.71888	1.74874	1.7294	1.74483	1.72992	2.59542	1.72637	1.73555	1.7434	1.76185	1.76383	1.75262	1.73291	1.76973	1.73824	1.76297	1.88296	1.75096	1.76598	1.76348	1.73534	1.78755	1.74485	1.74857	1.76782	1.73901	1.75427	1.71547	1.75898	1.80908	1.73952	1.7631	1.70791	1.77267	1.73957	1.74693	1.75462	1.76496	1.77163	3.54869	1.75458	1.7799	1.76364	1.98317	1.7716	1.76834	1.73568
ENSMUSG00000033737	up-regulated	1.78298	1.88242	2.001	1.925	1.98814	1.9268	1.93981	1.91027	1.95932	1.98465	2.0618	2.0655	2.0168	1.94292	2.09161	1.96171	2.06403	1.99407	2.01051	2.07505	2.06722	1.94951	2.16409	1.98919	2.00646	1.93864	1.96686	2.03051	1.87215	2.05205	2.01436	1.97252	2.06607	1.83796	2.11134	1.96824	2.00565	2.03406	2.07165	2.10212	2.09009	2.0296	2.13626	2.0688	2.08748	2.10006	2.08701	1.95204
ENSMUSG00000033769	down-regulated	4.29239	3.4408	1.7094	2.3535	1.93101	1.27124	3.15597	3.38114	2.81287	3.52701	2.34269	4.62708	4.48374	3.2786	3.40813	1.2718	3.46916	1.08737	1.50357	2.1466	1.27267	2.53873	1.52955	3.75844	2.57628	1.19727	2.0588	4.35078	4.17705	2.48662	4.24155	3.87829	3.13413	3.77494	2.7058	2.92787	3.57419	1.14296	1.45851	3.31946	3.10055	1.37468	2.39256	4.02868	2.28349	2.54064	4.34629	1.21725
ENSMUSG00000033799	up-regulated	1.47629	1.56831	1.62734	1.58888	1.6239	1.58801	1.62964	1.56704	3.8772	1.63578	1.68833	1.67893	1.62066	1.92402	1.69016	1.61238	1.67556	1.66559	1.62004	1.6739	1.70927	4.62708	2.13326	4.21	1.67249	1.60724	1.64438	1.66946	1.58447	1.69462	1.66103	1.65133	1.6856	1.58346	1.74669	1.62245	2.7001	1.68393	1.67657	1.71238	1.70661	1.65608	4.62708	2.98211	1.70192	1.69959	1.76127	1.86124
ENSMUSG00000033998	up-regulated	1.85829	1.7655	1.80307	1.78345	1.76658	1.77316	1.70428	1.81944	1.66005	1.7393	1.71632	1.76802	1.80318	1.72686	1.74409	1.76159	1.762	1.6901	1.79778	1.75892	1.73076	1.77907	4.62708	1.75506	1.73024	1.74747	1.73795	1.72079	1.72261	1.69357	1.78531	1.69569	4.62708	3.1516	1.65272	1.74847	1.66134	1.69585	1.75003	1.73464	1.70985	1.74639	1.70648	1.71999	1.71641	1.73428	1.73105	1.75238
ENSMUSG00000034118	up-regulated	0.51156	2.84268	3.56667	0.637943	3.48368	2.35786	0.893147	2.35727	1.04896	3.18751	1.81685	1.71151	2.45954	3.33979	3.07323	1.98138	1.95126	0.874983	0.97349	0.44388	1.65145	1.30612	0.306234	3.18586	2.69279	1.95154	0.698626	2.13523	2.63987	2.0909	1.5023	2.87483	0.618801	1.35192	0.805343	0.650658	0.97968	2.08378	1.40124	1.67328	2.017	1.29322	0.527869	0.591658	1.66556	1.5553	0.53581	0.688541
ENSMUSG00000034121	down-regulated	2.9436	3.17486	1.4777	1.39072	1.51393	1.41271	2.78234	3.92302	4.62708	1.74437	4.62708	1.5948	2.84863	2.80062	4.2279	1.39312	4.01717	2.65274	3.00741	1.56695	1.50793	4.62708	1.6279	1.47059	1.44996	2.80331	1.74557	1.46518	3.2401	1.43816	3.54786	1.37971	1.48572	3.90316	3.53993	2.54602	2.97076	1.46272	2.89307	3.93575	3.102	1.4379	4.2122	1.4573	1.48994	4.21116	2.90658	1.59944
ENSMUSG00000034165	transiently_up-regulated	1.87886	2.96767	1.53908	2.55015	1.18743	3.18712	2.19374	2.15728	2.83641	3.1497	0.680084	3.33882	2.35231	2.96681	2.00245	2.46137	0.478803	0.817155	2.48457	2.07204	2.70356	2.56275	3.00836	1.07473	1.35074	3.42297	3.4562	1.98676	3.39612	2.42376	2.7748	2.19526	1.9844	2.37888	1.78121	3.08991	1.73339	2.35087	2.72921	3.18547	2.12212	2.68498	1.35521	3.42729	1.73695	1.60572	2.60021	2.83832
ENSMUSG00000034330	up-regulated	1.56863	4.62708	1.32606	1.31146	3.15496	3.10852	2.4664	2.11107	3.59571	3.89734	1.65861	2.50913	3.09812	4.03987	1.149	1.79734	1.20864	3.01361	1.31194	2.75441	1.1352	1.27276	4.62708	2.05583	1.20103	1.24872	1.20349	2.18882	3.95616	1.06578	1.78957	2.21055	1.31578	1.37935	2.85311	2.29262	1.03541	2.92684	1.85505	1.34551	1.58865	3.10573	2.76043	3.96335	2.2083	3.2116	3.42201	1.68359
ENSMUSG00000034336	up-regulated	1.21856	1.2875	1.10424	1.34223	1.17083	1.21488	1.31855	1.19081	3.46416	1.21275	1.25845	1.76094	1.33696	2.52654	1.09426	1.19854	1.12288	1.51473	1.08667	1.86635	1.14208	1.20389	3.29688	1.31975	1.64551	1.24633	1.2334	1.1969	1.35719	1.22095	1.55971	1.82989	2.95069	1.34957	1.22923	2.23767	3.41359	1.27349	2.4214	1.13952	2.95836	2.33254	1.12322	1.86577	1.14557	2.00334	1.62877	1.22417
[truncated: 1,000 more rows]
[truncated: 233 more columns]
